# Supplementary material for: Mycobiome Dysbiosis in Women with Intrauterine Adhesions
Source: Microbiol Spectr. 2022 Jun 22;10(4):e01324-22. doi: 10.1128/spectrum.01324-22 (PMC9431258; doi:10.1128/spectrum.01324-22)
Supplement: Supplemental file 2 — Table S1. Download spectrum.01324-22-s0002.xls, XLS file, 0.04 MB [file spectrum.01324-22-s0002.xls]

## Sheet: Table S1
Table S1. Vaginal pH of the IUA patients.
Patient ID	Vaginal pH	Group	IUA-CC-16S sampleID	IUA-MV-16S sampleID	IUA-CC-ITS sampleID	IUA-MV-ITS sampleID
1	4.4	low	16S-101	16S-144	ITS-101	ITS-144
2	5	high	16S-102	16S-145	ITS-102	ITS-145
3	4.4	low	16S-103	16S-146	ITS-103	ITS-146
4	4.2	low	16S-104	16S-147	ITS-104	ITS-147
7	5	high	16S-105	16S-148	ITS-105	ITS-148
8	4.4	low	16S-106	16S-149	ITS-106	ITS-149
10	4.2	low	16S-107	16S-150	ITS-107	ITS-150
13	5.4	high	16S-108	16S-151	ITS-108	ITS-151
14	4.4	low	16S-109	16S-152	ITS-109	ITS-152
15	5	high	16S-110	16S-153	ITS-110	ITS-153
17	5.4	high	16S-111	16S-154	ITS-111	ITS-154
19			16S-112	16S-155	ITS-112	ITS-155
20	4.4	low	16S-113	16S-156	ITS-113	ITS-156
21	5.4	high	16S-114	16S-157	ITS-114	ITS-157
22	5.2	high	16S-115	16S-158	ITS-115	ITS-158
25	4.4	low	16S-116	16S-159	ITS-116	ITS-159
26	4.8	high	16S-117	16S-160	ITS-117	ITS-160
27	5.2	high	16S-118	16S-161	ITS-118	ITS-161
29			16S-119	16S-162	ITS-119	ITS-162
30	4.8	high	16S-120	16S-163	ITS-120	ITS-163
31	4.4	low	16S-121	16S-164	ITS-121	ITS-164
32	5	high	16S-122	16S-165	ITS-122	ITS-165
33	4.4	low	16S-123	16S-166	ITS-123	ITS-166
34	4.2	low	16S-124	16S-167	ITS-124	ITS-167
35	4.6	low	16S-125	16S-168	ITS-125	ITS-168
37	4.2	low	16S-126	16S-169	ITS-126	ITS-169
39	5.4	high	16S-127	16S-170	ITS-127	ITS-170
40	5.4	high	16S-128	16S-171	ITS-128	ITS-171
45	4.8	high	16S-129	16S-172	ITS-129	ITS-172
46	5.4	high	16S-130	16S-173	ITS-130	ITS-173
47	4.2	low	16S-131	16S-174	ITS-131	ITS-174
48	4.8	high	16S-132	16S-175	ITS-132	ITS-175
49	5.4	high	16S-133	16S-176	ITS-133	ITS-176
52			16S-134	16S-177	ITS-134	ITS-177
53	4.4	low	16S-135	16S-178	ITS-135	ITS-178
58	4.4	low	16S-136	16S-179	ITS-136	ITS-179
72	5	high	16S-137	16S-180	ITS-137	ITS-180
80	4.8	high	16S-138	16S-181	ITS-138	ITS-181
91	5.2	high	16S-139	16S-182	ITS-139	ITS-182
93	5.4	high	16S-140	16S-183	ITS-140	ITS-183
94	5	high	16S-141	16S-184	ITS-141	ITS-184
99	5	high	16S-142	16S-185	ITS-142	ITS-185
106	4.2	low	16S-143	16S-186	ITS-143	ITS-186
