# Supplementary material for: Mycobiome Dysbiosis in Women with Intrauterine Adhesions
Source: Microbiol Spectr. 2022 Jun 22;10(4):e01324-22. doi: 10.1128/spectrum.01324-22 (PMC9431258; doi:10.1128/spectrum.01324-22)
Supplement: Supplemental file 3 — Table S2. Download spectrum.01324-22-s0003.xlsx, XLSX file, 0.01 MB [file spectrum.01324-22-s0003.xlsx]

## Sheet: Sheet1
Table S2. Primers used in this study.
Primer name	Forward sequence (5'-3')	Reverse sequence (5'-3')	Purpose
16S-1	CAGCMGCCGCGGTAATAC	CCGTCAATTCMTTTGAGTTT	Amplification of 16S ribosomal DNA in human samples.
ITS2	GTGARTCATCGAATCTTT	GATATGCTTAAGTTCAGCGGGT	Amplification of ITS2 ribosomal DNA in human samples.
16S-2	GTGCCAGCMGCCGCGGTAA	CCGTCAATTCCTTTGAGTTT	Amplification of 16S ribosomal DNA in rat samples.
IL-6	CTCCTTCTCCACAAGCGCC	TGTGGGGCGGCTACATCTTTG	qRT-PCR
TGF-β1	TGACGTCACTGGAGTTGTACGG	GGTTCATGTCATGGATGGTGC	qRT-PCR
NF-κB/p65	CCCCACGAGCTTGTAGGAAAG	CCAGGTTCTGGAAACTGTGGAT	qRT-PCR
β-actin	CCTCGCCTTTGCCGATCC	GGAATCCTTCTGACCCATGC	qRT-PCR
