# Supplementary material for: Mycobiome Dysbiosis in Women with Intrauterine Adhesions
Source: Microbiol Spectr. 2022 Jun 22;10(4):e01324-22. doi: 10.1128/spectrum.01324-22 (PMC9431258; doi:10.1128/spectrum.01324-22)
Supplement: Supplemental file 4 — Table S3. Download spectrum.01324-22-s0004.xlsx, XLSX file, 0.02 MB [file spectrum.01324-22-s0004.xlsx]

## Sheet: Sheet1
Table S3. The shannon index of 16S rDNA sequencing samples and ITS sequencing samples.
ID	shannon index	Group
16S-1	1.99469	HS-CC
16S-10	2.13038	HS-CC
16S-100	0.345918	HS-MV
16S-101	2.65086	IUA-CC
16S-102	4.23583	IUA-CC
16S-103	0.386869	IUA-CC
16S-104	1.75479	IUA-CC
16S-105	3.70262	IUA-CC
16S-106	1.75724	IUA-CC
16S-107	0.0398669	IUA-CC
16S-108	4.1304	IUA-CC
16S-109	1.12424	IUA-CC
16S-11	0.441134	HS-CC
16S-110	0.807848	IUA-CC
16S-111	0.182755	IUA-CC
16S-112	2.37579	IUA-CC
16S-113	2.38874	IUA-CC
16S-114	0.528494	IUA-CC
16S-115	1.32668	IUA-CC
16S-116	5.45351	IUA-CC
16S-117	5.77338	IUA-CC
16S-118	1.70672	IUA-CC
16S-119	0.93758	IUA-CC
16S-12	5.12473	HS-CC
16S-120	2.82857	IUA-CC
16S-121	0.606666	IUA-CC
16S-122	0.261723	IUA-CC
16S-123	0.865557	IUA-CC
16S-124	0.554716	IUA-CC
16S-125	4.43349	IUA-CC
16S-126	2.05188	IUA-CC
16S-127	6.12884	IUA-CC
16S-128	2.17366	IUA-CC
16S-129	4.46052	IUA-CC
16S-13	0.876239	HS-CC
16S-130	2.70835	IUA-CC
16S-131	0.929789	IUA-CC
16S-132	2.85362	IUA-CC
16S-133	3.13279	IUA-CC
16S-134	1.60088	IUA-CC
16S-135	0.233461	IUA-CC
16S-136	0.0640302	IUA-CC
16S-137	3.28083	IUA-CC
16S-138	0.0368946	IUA-CC
16S-139	1.72418	IUA-CC
16S-14	0.24843	HS-CC
16S-140	1.67682	IUA-CC
16S-141	0.36698	IUA-CC
16S-142	1.61965	IUA-CC
16S-143	1.55783	IUA-CC
16S-144	2.16933	IUA-MV
16S-145	2.26538	IUA-MV
16S-146	6.01509	IUA-MV
16S-147	0.622081	IUA-MV
16S-148	2.8414	IUA-MV
16S-149	2.17433	IUA-MV
16S-15	0.256637	HS-CC
16S-150	0.0936101	IUA-MV
16S-151	4.19843	IUA-MV
16S-152	1.1739	IUA-MV
16S-153	0.834872	IUA-MV
16S-154	0.354397	IUA-MV
16S-155	2.39883	IUA-MV
16S-156	1.39733	IUA-MV
16S-157	0.752998	IUA-MV
16S-158	3.69874	IUA-MV
16S-159	1.95881	IUA-MV
16S-16	0.966297	HS-CC
16S-160	1.59506	IUA-MV
16S-161	2.52527	IUA-MV
16S-162	1.56031	IUA-MV
16S-163	2.05505	IUA-MV
16S-164	0.518187	IUA-MV
16S-165	3.09655	IUA-MV
16S-166	2.17203	IUA-MV
16S-167	0.620544	IUA-MV
16S-168	1.03053	IUA-MV
16S-169	1.41263	IUA-MV
16S-17	0.282287	HS-CC
16S-170	2.98868	IUA-MV
16S-171	2.63973	IUA-MV
16S-172	2.38414	IUA-MV
16S-173	0.247428	IUA-MV
16S-174	0.457657	IUA-MV
16S-175	0.104227	IUA-MV
16S-176	2.15202	IUA-MV
16S-177	0.910693	IUA-MV
16S-178	0.0773716	IUA-MV
16S-179	0.0910287	IUA-MV
16S-18	0.765413	HS-CC
16S-180	3.04641	IUA-MV
16S-181	0.0472787	IUA-MV
16S-182	0.927972	IUA-MV
16S-183	1.65651	IUA-MV
16S-184	0.270373	IUA-MV
16S-185	1.44925	IUA-MV
16S-186	1.30397	IUA-MV
16S-19	1.64387	HS-CC
16S-2	0.0975523	HS-CC
16S-20	2.34698	HS-CC
16S-22	2.57249	HS-CC
16S-24	1.96586	HS-CC
16S-25	3.01975	HS-CC
16S-26	3.46447	HS-CC
16S-27	0.297922	HS-CC
16S-28	5.7953	HS-CC
16S-29	1.31378	HS-CC
16S-30	2.51032	HS-CC
16S-31	0.0318687	HS-CC
16S-32	2.9216	HS-CC
16S-33	2.06657	HS-CC
16S-34	2.55717	HS-CC
16S-35	1.73902	HS-CC
16S-36	1.89418	HS-CC
16S-37	0.775492	HS-CC
16S-4	2.44213	HS-CC
16S-40	3.06134	HS-CC
16S-41	0.978491	HS-CC
16S-42	1.55419	HS-CC
16S-44	1.53418	HS-CC
16S-45	5.44102	HS-CC
16S-46	3.02121	HS-CC
16S-47	2.5459	HS-CC
16S-48	1.19626	HS-CC
16S-49	1.73979	HS-CC
16S-5	2.66265	HS-CC
16S-50	0.656484	HS-CC
16S-51	3.93488	HS-MV
16S-52	0.0511391	HS-MV
16S-54	1.55911	HS-MV
16S-55	1.22987	HS-MV
16S-56	0.469988	HS-MV
16S-57	0.0782275	HS-MV
16S-58	0.287578	HS-MV
16S-59	3.49765	HS-MV
16S-6	0.692286	HS-CC
16S-60	2.26612	HS-MV
16S-61	0.596092	HS-MV
16S-62	2.15709	HS-MV
16S-63	0.688563	HS-MV
16S-64	0.07936	HS-MV
16S-65	0.0826215	HS-MV
16S-66	1.03987	HS-MV
16S-67	1.5265	HS-MV
16S-68	1.27708	HS-MV
16S-69	1.52514	HS-MV
16S-7	0.850041	HS-CC
16S-70	0.0419796	HS-MV
16S-72	3.43043	HS-MV
16S-74	0.0520957	HS-MV
16S-75	2.02767	HS-MV
16S-76	2.49572	HS-MV
16S-77	0.177723	HS-MV
16S-78	0.565477	HS-MV
16S-79	0.746141	HS-MV
16S-8	0.31596	HS-CC
16S-80	2.70757	HS-MV
16S-81	0.0389793	HS-MV
16S-82	0.704219	HS-MV
16S-83	0.109061	HS-MV
16S-84	1.03033	HS-MV
16S-85	0.598112	HS-MV
16S-86	2.54572	HS-MV
16S-87	1.275	HS-MV
16S-9	4.54865	HS-CC
16S-90	0.623433	HS-MV
16S-91	1.75269	HS-MV
16S-92	1.29941	HS-MV
16S-94	0.252068	HS-MV
16S-95	3.67532	HS-MV
16S-96	2.52863	HS-MV
16S-97	2.30753	HS-MV
16S-98	0.671297	HS-MV
16S-99	0.619986	HS-MV
ITS1-1	1.34471	HS-CC
ITS1-10	1.85893	HS-CC
ITS1-100	2.5251	HS-MV
ITS1-101	2.67454	IUA-CC
ITS1-102	1.40474	IUA-CC
ITS1-103	1.10469	IUA-CC
ITS1-104	1.81947	IUA-CC
ITS1-105	3.89399	IUA-CC
ITS1-106	1.40933	IUA-CC
ITS1-107	2.34614	IUA-CC
ITS1-108	1.87903	IUA-CC
ITS1-109	2.44787	IUA-CC
ITS1-11	1.39878	HS-CC
ITS1-110	2.52719	IUA-CC
ITS1-111	1.4339	IUA-CC
ITS1-112	1.38017	IUA-CC
ITS1-113	1.37452	IUA-CC
ITS1-114	1.47258	IUA-CC
ITS1-115	2.38469	IUA-CC
ITS1-116	0.702444	IUA-CC
ITS1-117	2.41361	IUA-CC
ITS1-118	1.18296	IUA-CC
ITS1-119	1.97042	IUA-CC
ITS1-12	1.88032	HS-CC
ITS1-120	0.647348	IUA-CC
ITS1-121	2.03034	IUA-CC
ITS1-122	1.86815	IUA-CC
ITS1-124	2.2198	IUA-CC
ITS1-125	0.947392	IUA-CC
ITS1-126	1.4272	IUA-CC
ITS1-127	2.78655	IUA-CC
ITS1-128	1.63883	IUA-CC
ITS1-129	1.52314	IUA-CC
ITS1-13	0.899011	HS-CC
ITS1-130	0.739859	IUA-CC
ITS1-131	0.199143	IUA-CC
ITS1-132	2.7644	IUA-CC
ITS1-133	0.741869	IUA-CC
ITS1-134	1.49883	IUA-CC
ITS1-135	1.0827	IUA-CC
ITS1-136	1.8577	IUA-CC
ITS1-137	1.57106	IUA-CC
ITS1-138	1.89824	IUA-CC
ITS1-139	2.6753	IUA-CC
ITS1-14	1.48701	HS-CC
ITS1-140	1.5734	IUA-CC
ITS1-141	1.84825	IUA-CC
ITS1-142	0.976606	IUA-CC
ITS1-143	0.940765	IUA-CC
ITS1-144	1.04779	IUA-MV
ITS1-145	1.61745	IUA-MV
ITS1-146	0.60518	IUA-MV
ITS1-147	1.04694	IUA-MV
ITS1-148	0.936235	IUA-MV
ITS1-149	0.883011	IUA-MV
ITS1-15	1.80765	HS-CC
ITS1-150	0.947006	IUA-MV
ITS1-151	2.1327	IUA-MV
ITS1-152	2.76868	IUA-MV
ITS1-153	2.05405	IUA-MV
ITS1-154	1.31119	IUA-MV
ITS1-155	1.54645	IUA-MV
ITS1-156	1.25057	IUA-MV
ITS1-157	1.30744	IUA-MV
ITS1-158	0.570444	IUA-MV
ITS1-159	2.18093	IUA-MV
ITS1-16	2.1645	HS-CC
ITS1-161	1.73249	IUA-MV
ITS1-162	1.00947	IUA-MV
ITS1-163	1.78816	IUA-MV
ITS1-165	1.42069	IUA-MV
ITS1-168	1.06738	IUA-MV
ITS1-169	2.51319	IUA-MV
ITS1-17	1.5431	HS-CC
ITS1-170	1.87057	IUA-MV
ITS1-171	2.06441	IUA-MV
ITS1-172	0.617334	IUA-MV
ITS1-173	1.36116	IUA-MV
ITS1-174	1.42092	IUA-MV
ITS1-175	1.19326	IUA-MV
ITS1-176	1.78887	IUA-MV
ITS1-177	1.5035	IUA-MV
ITS1-178	1.28684	IUA-MV
ITS1-179	0.798397	IUA-MV
ITS1-18	1.3394	HS-CC
ITS1-180	1.94582	IUA-MV
ITS1-181	2.52038	IUA-MV
ITS1-182	1.65033	IUA-MV
ITS1-183	2.01674	IUA-MV
ITS1-184	1.29063	IUA-MV
ITS1-185	2.04826	IUA-MV
ITS1-186	1.82901	IUA-MV
ITS1-19	1.88269	HS-CC
ITS1-2	1.13468	HS-CC
ITS1-20	1.95178	HS-CC
ITS1-22	3.07573	HS-CC
ITS1-24	3.15817	HS-CC
ITS1-25	1.6652	HS-CC
ITS1-26	1.81131	HS-CC
ITS1-27	0.391884	HS-CC
ITS1-28	1.9178	HS-CC
ITS1-29	2.15106	HS-CC
ITS1-30	2.1568	HS-CC
ITS1-31	0.058175	HS-CC
ITS1-32	2.22454	HS-CC
ITS1-33	3.3153	HS-CC
ITS1-34	1.71716	HS-CC
ITS1-36	2.07348	HS-CC
ITS1-37	2.99582	HS-CC
ITS1-4	0.288629	HS-CC
ITS1-40	0.988751	HS-CC
ITS1-41	1.01002	HS-CC
ITS1-42	1.98061	HS-CC
ITS1-44	2.75781	HS-CC
ITS1-45	2.12372	HS-CC
ITS1-46	1.92354	HS-CC
ITS1-47	0.792999	HS-CC
ITS1-48	1.2057	HS-CC
ITS1-49	1.21764	HS-CC
ITS1-5	1.57869	HS-CC
ITS1-50	1.22864	HS-CC
ITS1-51	0.234317	HS-MV
ITS1-52	0.833357	HS-MV
ITS1-54	0.088242	HS-MV
ITS1-55	0.424238	HS-MV
ITS1-56	1.46576	HS-MV
ITS1-57	1.9099	HS-MV
ITS1-58	1.92289	HS-MV
ITS1-59	0.0904985	HS-MV
ITS1-60	1.41666	HS-MV
ITS1-61	1.97176	HS-MV
ITS1-62	1.93274	HS-MV
ITS1-63	1.48874	HS-MV
ITS1-64	2.23169	HS-MV
ITS1-65	0.27308	HS-MV
ITS1-66	1.03442	HS-MV
ITS1-67	1.67587	HS-MV
ITS1-68	1.86194	HS-MV
ITS1-69	1.57249	HS-MV
ITS1-7	1.73466	HS-CC
ITS1-70	0.179748	HS-MV
ITS1-72	0.547535	HS-MV
ITS1-74	2.29149	HS-MV
ITS1-75	2.33466	HS-MV
ITS1-77	0.195145	HS-MV
ITS1-78	3.11564	HS-MV
ITS1-79	2.81573	HS-MV
ITS1-8	2.78743	HS-CC
ITS1-80	3.41681	HS-MV
ITS1-81	0.0701165	HS-MV
ITS1-82	0.927057	HS-MV
ITS1-83	1.26767	HS-MV
ITS1-84	0.842975	HS-MV
ITS1-85	1.37075	HS-MV
ITS1-86	0.156634	HS-MV
ITS1-87	1.21574	HS-MV
ITS1-9	0.226221	HS-CC
ITS1-90	1.05207	HS-MV
ITS1-91	1.66734	HS-MV
ITS1-92	0.973696	HS-MV
ITS1-94	0.990311	HS-MV
ITS1-95	0.487862	HS-MV
ITS1-96	2.00945	HS-MV
ITS1-97	1.66616	HS-MV
ITS1-98	1.33125	HS-MV
ITS1-99	2.24411	HS-MV
