# Supplementary material for: Mycobiome Dysbiosis in Women with Intrauterine Adhesions
Source: Microbiol Spectr. 2022 Jun 22;10(4):e01324-22. doi: 10.1128/spectrum.01324-22 (PMC9431258; doi:10.1128/spectrum.01324-22)
Supplement: Supplemental file 5 — Table S4. Download spectrum.01324-22-s0005.xlsx, XLSX file, 0.01 MB [file spectrum.01324-22-s0005.xlsx]

## Sheet: Table S5
Table S4. The disease specific fungal-bacterial microbiota correlation at the genus level.
Group	Sample location	taxa_bacteria	taxa_fungi	correlation	p value	q value	correlation_dcor
HS	CC	k__Bacteria;p__Actinobacteria;c__Actinobacteria;o__Micrococcales;f__Microbacteriaceae;g__Microbacterium	k__Fungi;p__Basidiomycota;c__Microbotryomycetes;o__Sporidiobolales;f__Sporidiobolaceae;g__Rhodotorula	0.539492	7.59473e-05	0.00853702	0.417152
HS	CC	k__Bacteria;p__Cyanobacteria;c__Oxyphotobacteria;o__Chloroplast;__;__	k__Fungi;p__Basidiomycota;c__Agaricomycetes;o__Polyporales;f__Polyporaceae;g__Favolus	0.71459	1.16773e-08	2.64866e-06	0.956775
HS	CC	k__Bacteria;p__Firmicutes;c__Negativicutes;o__Selenomonadales;f__Veillonellaceae;g__Veillonella	k__Fungi;p__Basidiomycota;c__Microbotryomycetes;o__Sporidiobolales;f__Sporidiobolaceae;g__Rhodotorula	0.516154	0.000173227	0.0188063	0.981748
HS	CC	k__Bacteria;p__Proteobacteria;c__Alphaproteobacteria;o__Azospirillales;f__Azospirillaceae;g__Azospirillum	k__Fungi;p__Basidiomycota;c__Agaricomycetes;o__Agaricales;f__Schizophyllaceae;g__Schizophyllum	0.684182	8.26574e-08	1.31239e-05	0.208908
HS	CC	k__Bacteria;p__Proteobacteria;c__Alphaproteobacteria;o__Rhizobiales;f__Rhizobiaceae;g__Aminobacter	k__Fungi;p__Basidiomycota;c__Microbotryomycetes;o__Sporidiobolales;f__Sporidiobolaceae;g__Rhodotorula	0.589677	1.03269e-05	0.00156157	0.918262
HS	CC	k__Bacteria;p__Proteobacteria;c__Alphaproteobacteria;o__Rhodospirillales;f__uncultured;g__metagenome	k__Fungi;p__Basidiomycota;c__Microbotryomycetes;o__Sporidiobolales;f__Sporidiobolaceae;g__Rhodotorula	0.564584	2.91628e-05	0.00385861	0.689189
HS	CC	k__Bacteria;p__Proteobacteria;c__Gammaproteobacteria;o__Enterobacteriales;f__Enterobacteriaceae;g__Escherichia-Shigella	k__Fungi;p__Ascomycota;c__Eurotiomycetes;o__Eurotiales;f__Aspergillaceae;__	0.516154	0.000173227	0.0188063	0.767991
HS	MV	k__Bacteria;p__Actinobacteria;c__Actinobacteria;o__Micrococcales;f__Microbacteriaceae;g__Microbacterium	k__Fungi;p__Ascomycota;c__Dothideomycetes;o__Pleosporales;__;__	0.539492	7.59473e-05	0.00739899	0.289623
HS	MV	k__Bacteria;p__Actinobacteria;c__Actinobacteria;o__Micrococcales;f__Micrococcaceae;g__Micrococcus	k__Fungi;p__Ascomycota;c__Sordariomycetes;o__Xylariales;__;__	0.71459	1.16773e-08	2.98244e-06	0.821973
HS	MV	k__Bacteria;p__Actinobacteria;c__Actinobacteria;o__Micrococcales;f__Micrococcaceae;g__Micrococcus	k__Fungi;p__Basidiomycota;c__Tremellomycetes;o__Tremellales;f__unidentified;g__unidentified	0.71459	1.16773e-08	2.98244e-06	0.821973
HS	MV	k__Bacteria;p__Actinobacteria;__;__;__;__	k__Fungi;p__Basidiomycota;c__Wallemiomycetes;o__Wallemiales;f__Wallemiaceae;g__Wallemia	0.684182	8.26574e-08	1.53159e-05	0.297982
HS	MV	k__Bacteria;p__Bacteroidetes;c__Bacteroidia;o__Bacteroidales;f__Bacteroidaceae;g__Bacteroides	k__Fungi;p__Basidiomycota;c__Agaricomycetes;o__Russulales;f__Peniophoraceae;g__Peniophora	0.539492	7.59473e-05	0.00739899	0.151954
HS	MV	k__Bacteria;p__Bacteroidetes;c__Bacteroidia;o__Flavobacteriales;f__Weeksellaceae;g__Chryseobacterium	k__Fungi;p__Ascomycota;c__Dothideomycetes;o__Pleosporales;__;__	0.498627	0.000309733	0.0266088	0.639948
HS	MV	k__Bacteria;p__Bacteroidetes;c__Bacteroidia;o__Sphingobacteriales;f__Sphingobacteriaceae;g__Sphingobacterium	k__Fungi;p__Ascomycota;c__Dothideomycetes;o__Pleosporales;__;__	0.498627	0.000309733	0.0266088	0.828945
HS	MV	k__Bacteria;p__Firmicutes;c__Bacilli;o__Lactobacillales;f__Aerococcaceae;g__Aerococcus	k__Fungi;p__Ascomycota;c__Eurotiomycetes;o__Eurotiales;f__Aspergillaceae;g__Phialosimplex	0.576425	1.80592e-05	0.00213325	0.72552
HS	MV	k__Bacteria;p__Firmicutes;c__Clostridia;o__Clostridiales;f__Lachnospiraceae;g__Shuttleworthia	k__Fungi;p__Basidiomycota;c__Microbotryomycetes;o__Sporidiobolales;f__Sporidiobolaceae;g__Rhodotorula	0.516154	0.000173227	0.0158932	0.985744
HS	MV	k__Bacteria;p__Firmicutes;c__Clostridia;o__Clostridiales;f__Ruminococcaceae;g__Fastidiosipila	k__Fungi;p__Basidiomycota;c__Wallemiomycetes;o__Wallemiales;f__Wallemiaceae;g__Wallemia	0.477818	0.000593628	0.045608	0.276813
HS	MV	k__Bacteria;p__Proteobacteria;c__Alphaproteobacteria;o__Rhizobiales;f__Xanthobacteraceae;g__Bradyrhizobium	k__Fungi;p__Ascomycota;c__Dothideomycetes;o__Pleosporales;__;__	0.644883	7.52402e-07	0.000129276	0.829515
HS	MV	k__Bacteria;p__Proteobacteria;c__Gammaproteobacteria;o__Enterobacteriales;f__Enterobacteriaceae;g__Escherichia-Shigella	k__Fungi;p__Basidiomycota;c__Agaricomycetes;o__Russulales;f__Peniophoraceae;g__Peniophora	0.539492	7.59473e-05	0.00739899	0.151954
IUA	CC	k__Bacteria;p__Actinobacteria;c__Actinobacteria;o__Bifidobacteriales;f__Bifidobacteriaceae;__	k__Fungi;p__Ascomycota;c__Dothideomycetes;o__Capnodiales;f__Mycosphaerellaceae;__	0.591488	3.70593e-05	0.00270003	0.779982
IUA	CC	k__Bacteria;p__Cyanobacteria;c__Oxyphotobacteria;o__Chloroplast;__;__	k__Fungi;p__Ascomycota;c__Eurotiomycetes;o__Chaetothyriales;f__Herpotrichiellaceae;g__Exophiala	0.680767	7.01827e-07	7.28534e-05	0.52977
IUA	CC	k__Bacteria;p__Cyanobacteria;c__Oxyphotobacteria;o__Chloroplast;__;__	k__Fungi;p__Basidiomycota;c__Exobasidiomycetes;o__Robbauerales;f__Robbaueraceae;g__Robbauera	0.680767	7.01827e-07	7.28534e-05	0.52977
IUA	CC	k__Bacteria;p__Cyanobacteria;c__Oxyphotobacteria;o__Chloroplast;__;__	k__Fungi;p__Basidiomycota;c__Tremellomycetes;o__Filobasidiales;__;__	0.715678	9.97778e-08	1.30044e-05	0.930099
IUA	CC	k__Bacteria;p__Firmicutes;c__Bacilli;o__Bacillales;f__Staphylococcaceae;g__Staphylococcus	k__Fungi;p__Basidiomycota;c__Agaricomycetes;o__Agaricales;f__Schizophyllaceae;g__Schizophyllum	0.680767	7.01827e-07	7.28534e-05	0.424007
IUA	CC	k__Bacteria;p__Firmicutes;c__Bacilli;o__Bacillales;f__Staphylococcaceae;g__Staphylococcus	k__Fungi;p__Basidiomycota;c__Tremellomycetes;o__Filobasidiales;__;__	0.715678	9.97778e-08	1.30044e-05	0.973195
IUA	CC	k__Bacteria;p__Firmicutes;c__Bacilli;o__Lactobacillales;f__Lactobacillaceae;g__Lactobacillus	k__Fungi;__;__;__;__;__	0.497238	0.000807932	0.0385246	0.171438
IUA	CC	k__Bacteria;p__Firmicutes;c__Clostridia;o__Clostridiales;f__Family XI;g__Anaerococcus	k__Fungi;p__Ascomycota;c__Eurotiomycetes;o__Eurotiales;f__Aspergillaceae;g__Phialosimplex	0.493255	0.000903145	0.0401284	0.62774
IUA	CC	k__Bacteria;p__Firmicutes;c__Clostridia;o__Clostridiales;f__Family XI;g__Peptoniphilus	k__Fungi;p__Ascomycota;c__Eurotiomycetes;o__Eurotiales;f__Aspergillaceae;g__Phialosimplex	0.51855	0.000434802	0.0214295	0.602274
IUA	CC	k__Bacteria;p__Firmicutes;c__Clostridia;o__Clostridiales;f__Family XI;g__Peptoniphilus	k__Fungi;p__Basidiomycota;c__Agaricomycetes;o__Polyporales;f__Polyporales_fam_Incertae_sedis;g__Lopharia	0.493255	0.000903145	0.0401284	0.545751
IUA	CC	k__Bacteria;p__Firmicutes;c__Clostridia;o__Clostridiales;f__Peptostreptococcaceae;g__Peptostreptococcus	k__Fungi;p__Ascomycota;c__Dothideomycetes;o__Pleosporales;__;__	0.5	0.000747285	0.0357782	0.861094
IUA	CC	k__Bacteria;p__Firmicutes;c__Clostridia;o__Clostridiales;f__Peptostreptococcaceae;g__Peptostreptococcus	k__Fungi;p__Ascomycota;c__Eurotiomycetes;o__Eurotiales;f__Aspergillaceae;g__Phialosimplex	0.715678	9.97778e-08	1.30044e-05	0.868947
IUA	CC	k__Bacteria;p__Firmicutes;c__Clostridia;o__Clostridiales;f__Peptostreptococcaceae;g__Peptostreptococcus	k__Fungi;p__Ascomycota;c__Sordariomycetes;o__Hypocreales;f__Nectriaceae;__	0.605705	2.13455e-05	0.00217724	0.903886
IUA	CC	k__Bacteria;p__Proteobacteria;c__Alphaproteobacteria;o__Rhizobiales;f__Rhizobiaceae;g__Hoeflea	k__Fungi;p__Basidiomycota;c__Agaricomycetes;o__Agaricales;f__Schizophyllaceae;g__Schizophyllum	0.493255	0.000903145	0.0401284	0.5647
IUA	CC	k__Bacteria;p__Proteobacteria;c__Alphaproteobacteria;o__Rhizobiales;f__Xanthobacteraceae;g__Bradyrhizobium	k__Fungi;p__Basidiomycota;c__Tremellomycetes;o__Filobasidiales;__;__	0.591488	3.70593e-05	0.00270003	0.763747
IUA	CC	k__Bacteria;p__Proteobacteria;c__Gammaproteobacteria;o__Betaproteobacteriales;f__Burkholderiaceae;g__Aquabacterium	k__Fungi;p__Basidiomycota;c__Tremellomycetes;o__Filobasidiales;__;__	0.51855	0.000434802	0.0214295	0.893294
IUA	MV	k__Bacteria;p__Bacteroidetes;c__Bacteroidia;o__Bacteroidales;f__Bacteroidaceae;g__Bacteroides	k__Fungi;p__Ascomycota;c__Eurotiomycetes;o__Eurotiales;f__Aspergillaceae;__	0.678648	2.05089e-06	0.000367741	0.0938226
IUA	MV	k__Bacteria;p__Bacteroidetes;c__Bacteroidia;o__Sphingobacteriales;f__Lentimicrobiaceae;g__uncultured eubacterium E1-K9	k__Fungi;p__Basidiomycota;c__Microbotryomycetes;o__Sporidiobolales;f__Sporidiobolaceae;g__Sporobolomyces	0.561419	0.000200467	0.0278978	0.209701
IUA	MV	k__Bacteria;p__Cyanobacteria;c__Oxyphotobacteria;o__Chloroplast;__;__	k__Fungi;p__Ascomycota;c__Sordariomycetes;o__Xylariales;__;__	1	0	0	1
IUA	MV	k__Bacteria;p__Firmicutes;c__Clostridia;o__Clostridiales;f__Peptostreptococcaceae;g__Peptostreptococcus	k__Fungi;p__Ascomycota;c__Sordariomycetes;o__Xylariales;__;__	0.561419	0.000200467	0.0278978	0.497551
IUA	MV	k__Bacteria;p__Firmicutes;c__Clostridia;o__Clostridiales;f__Ruminococcaceae;g__Fastidiosipila	k__Fungi;p__Ascomycota;c__Eurotiomycetes;o__Eurotiales;f__Aspergillaceae;__	0.678648	2.05089e-06	0.000367741	0.619341
IUA	MV	k__Bacteria;p__Proteobacteria;c__Alphaproteobacteria;o__Rhizobiales;f__Xanthobacteraceae;g__Bradyrhizobium	k__Fungi;p__Basidiomycota;c__Microbotryomycetes;o__Sporidiobolales;f__Sporidiobolaceae;g__Sporobolomyces	0.592608	7.04238e-05	0.0111293	0.993606
IUA	MV	k__Bacteria;p__Proteobacteria;c__Gammaproteobacteria;o__Betaproteobacteriales;f__Burkholderiaceae;g__Burkholderia-Caballeronia-Paraburkholderia	k__Fungi;p__Basidiomycota;c__Microbotryomycetes;o__Sporidiobolales;f__Sporidiobolaceae;g__Sporobolomyces	0.561419	0.000200467	0.0278978	0.559884
