# Supplementary material for: Mycobiome Dysbiosis in Women with Intrauterine Adhesions
Source: Microbiol Spectr. 2022 Jun 22;10(4):e01324-22. doi: 10.1128/spectrum.01324-22 (PMC9431258; doi:10.1128/spectrum.01324-22)
Supplement: Supplemental file 6 — Table S5. Download spectrum.01324-22-s0006.xlsx, XLSX file, 0.05 MB [file spectrum.01324-22-s0006.xlsx]

## Sheet: README
Table S5. The spearman correlation matrix in samples from two sites (CC and MV) of HS and IUA.
Sheet1. The spearman correlation matrix in samples from HS-CC.
Sheet2. The spearman correlation matrix in samples from HS-MV.
Sheet3. The spearman correlation matrix in samples from IUA-CC.
Sheet4. The spearman correlation matrix in samples from IUA-MV.

## Sheet: Sheet1
Sheet1. The spearman correlation matrix in samples from HS-CC.
	Cutaneotrichosporon jirovecii	Lactobacillus iners AB-1	Candida parapsilosis	Alcaligenes aquatilis	Atopobium vaginae	Prevotella bivia	Ureaplasma parvum	Ureaplasma urealyticum	Candida maltosa	Sediminibacterium sp. HSD04	Aureobasidium melanogenum	Streptococcus agalactiae	Corynebacterium suicordis	Cladosporium flabelliforme	Lactobacillus jensenii	Malassezia restricta	uncultured eubacterium E1-K9	Malassezia japonica	Prevotella bivia DSM 20514	Chlamydia trachomatis	Sterigmatomyces halophilus	Cystobasidium slooffiae	Aerococcus christensenii	Prevotella amnii DSM 23384	Ralstonia pickettii	Prevotella intermedia	Sphingobacterium spiritivorum ATCC 33300	Eubacterium sp. oral clone BU061	Veillonellaceae bacterium DNF00626	Alternaria cinerariae
Cutaneotrichosporon jirovecii	1	-0.00316071	-0.469261	-0.0027012	0.0836933	0.157738	-0.0537987	-0.313742	-0.114692	-0.119788	-0.114524	0.0160274	-0.180629	0.00773562	0.18151	-0.0611861	-0.00425455	0.11785	-0.0363427	-0.00504176	-0.05906	-0.151109	-0.0687203	-0.173943	-0.108492	-0.173981	-0.019347	0.223725	0.06395	0.00184426
Lactobacillus iners AB-1	-0.00316071	1	-0.0148025	-0.550374	-0.243917	-0.254006	-0.00745026	-0.19807	0.199975	-0.490926	-0.266039	-0.259774	-0.358387	0.153353	-0.00413674	0.0228443	-0.437344	-0.105095	-0.204095	0.0341455	0.128899	-0.122607	-0.0843223	-0.0322168	-0.381534	-0.28467	-0.371148	-0.250332	-0.115192	0.00835476
Candida parapsilosis	-0.469261	-0.0148025	1	-0.0206801	-0.0931108	-0.0767672	0.0583224	0.34314	-0.192555	-0.122676	0.0176199	0.15224	0.310747	-0.388201	-0.18947	-0.321286	0.000103404	-0.241548	0.223301	-0.111701	-0.191621	0.158966	-0.191621	-0.133873	0.330572	0.153486	0.197537	-0.0439431	-0.19208	-0.335189
Alcaligenes aquatilis	-0.0027012	-0.550374	-0.0206801	1	-0.196581	-0.00943661	-0.0805555	0.0967471	-0.239819	0.729237	0.306056	0.250445	0.335367	0.0199341	0.0201348	0.105553	0.685893	0.0488998	-0.00966264	0.0381158	0.0775349	0.128153	0.0497459	-0.161068	0.322488	0.442343	0.309338	-0.0101779	-0.334088	0.139289
Atopobium vaginae	0.0836933	-0.243917	-0.0931108	-0.196581	1	0.12015	-0.0294275	-0.0819643	0.217763	-0.197245	-0.23659	-0.0819643	-0.028543	-0.0415449	-0.118776	-0.0471247	-0.00117653	0.132838	0.105493	0.29475	-0.0819643	-0.134443	0.222084	0.423749	-0.118776	0.00461627	-0.163092	-0.0819643	0.578042	0.0918004
Prevotella bivia	0.157738	-0.254006	-0.0767672	-0.00943661	0.12015	1	-0.157905	-0.123456	0.0354594	0.0172784	0.0270198	0.406818	0.0908497	-0.104547	-0.178903	-0.0410703	0.109491	-0.0144345	0.691431	0.283115	0.0874483	-0.0364501	0.159758	-0.0862513	0.215748	0.00498811	0.0725261	0.470016	0.430964	-0.0762527
Ureaplasma parvum	-0.0537987	-0.00745026	0.0583224	-0.0805555	-0.0294275	-0.157905	1	-0.107644	0.0436508	0.0294483	0.18059	-0.107644	-0.119596	-0.0242389	-0.155989	-0.00170293	-0.0554598	-0.145341	-0.157905	-0.0220706	-0.107644	0.222388	-0.107644	-0.0752044	-0.155989	-0.139868	0.276116	-0.107644	0.0105618	-0.11279
Ureaplasma urealyticum	-0.313742	-0.19807	0.34314	0.0967471	-0.0819643	-0.123456	-0.107644	1	0.201032	-0.0253459	-0.0485145	-0.0499703	0.110376	-0.305792	-0.0724127	-0.246644	0.226969	-0.254823	-0.123456	-0.0819643	-0.0499703	-0.0819643	-0.0499703	-0.0349111	0.289004	0.386361	0.176878	-0.0499703	-0.0724127	-0.123456
Candida maltosa	-0.114692	0.199975	-0.192555	-0.239819	0.217763	0.0354594	0.0436508	0.201032	1	-0.286394	-0.272386	-0.107644	-0.265946	0.0330314	0.0114903	-0.0560749	-0.164724	-0.161557	-0.0991756	0.0500267	-0.107644	-0.176565	0.214167	0.347821	-0.155989	0.0107084	-0.0797749	-0.107644	0.290391	0.130044
Sediminibacterium sp. HSD04	-0.119788	-0.490926	-0.122676	0.729237	-0.197245	0.0172784	0.0294483	-0.0253459	-0.286394	1	0.496871	0.236797	0.548385	0.252501	-0.0936934	0.0891937	0.674179	0.0532784	0.0679538	-0.13473	0.139168	0.169837	0.105843	-0.144612	0.367462	0.421059	0.364373	0.00469369	-0.299955	-0.0235403
Aureobasidium melanogenum	-0.114524	-0.266039	0.0176199	0.306056	-0.23659	0.0270198	0.18059	-0.0485145	-0.272386	0.496871	1	0.0914541	0.324354	0.0636132	0.0456369	-0.0416137	0.243548	0.0538575	-0.0270784	-0.116894	0.00984525	0.00435823	-0.199277	-0.139223	0.0783821	0.0675844	0.339606	-0.199277	-0.186587	-0.0187556
Streptococcus agalactiae	0.0160274	-0.259774	0.15224	0.250445	-0.0819643	0.406818	-0.107644	-0.0499703	-0.107644	0.236797	0.0914541	1	0.198853	-0.170105	-0.0724127	0.235803	0.344039	0.293922	0.456201	-0.0819643	-0.0499703	0.270482	-0.0499703	-0.0349111	0.705162	0.172838	-0.0994306	0.45003	-0.0724127	-0.123456
Corynebacterium suicordis	-0.180629	-0.358387	0.310747	0.335367	-0.028543	0.0908497	-0.119596	0.110376	-0.265946	0.548385	0.324354	0.198853	1	-0.0921195	-0.178903	-0.0402891	0.323538	0.114143	0.23907	-0.0815789	0.0753966	0.161615	-0.123456	-0.0862513	0.412647	0.145713	0.359957	-0.123456	-0.178903	-0.0614379
Cladosporium flabelliforme	0.00773562	0.153353	-0.388201	0.0199341	-0.0415449	-0.104547	-0.0242389	-0.305792	0.0330314	0.252501	0.0636132	-0.170105	-0.0921195	1	0.0374069	0.453688	0.0436089	0.104926	-0.204625	0.104369	-0.0525097	-0.0403869	0.1615	0.0971081	-0.204619	0.0103243	-0.0919406	-0.0942086	-0.0553111	0.201464
Lactobacillus jensenii	0.18151	-0.00413674	-0.18947	0.0201348	-0.118776	-0.178903	-0.155989	-0.0724127	0.0114903	-0.0936934	0.0456369	-0.0724127	-0.178903	0.0374069	1	0.0059733	-0.233871	0.132858	-0.178903	-0.118776	-0.0724127	-0.118776	-0.0724127	-0.0505903	-0.104934	-0.167566	-0.144086	-0.0724127	-0.104934	0.160373
Malassezia restricta	-0.0611861	0.0228443	-0.321286	0.105553	-0.0471247	-0.0410703	-0.00170293	-0.246644	-0.0560749	0.0891937	-0.0416137	0.235803	-0.0402891	0.453688	0.0059733	1	0.000680842	0.360384	-0.0396195	0.0459392	-0.0105027	0.102696	-0.246644	0.218708	0.0702886	-0.0376315	-0.320504	0.0998322	-0.0872265	0.343741
uncultured eubacterium E1-K9	-0.00425455	-0.437344	0.000103404	0.685893	-0.00117653	0.109491	-0.0554598	0.226969	-0.164724	0.674179	0.243548	0.344039	0.323538	0.0436089	-0.233871	0.000680842	1	-0.021966	0.16987	0.0704238	0.236959	0.238836	0.136028	-0.112752	0.493913	0.575272	0.303071	0.090685	-0.11972	0.127846
Malassezia japonica	0.11785	-0.105095	-0.241548	0.0488998	0.132838	-0.0144345	-0.145341	-0.254823	-0.161557	0.0532784	0.0538575	0.293922	0.114143	0.104926	0.132858	0.360384	-0.021966	1	0.0139903	0.00692941	0.172803	0.0446726	-0.254823	0.27034	0.125857	-0.103189	-0.185878	0.0813455	0.0621959	-0.00888274
Prevotella bivia DSM 20514	-0.0363427	-0.204095	0.223301	-0.00966264	0.105493	0.691431	-0.157905	-0.123456	-0.0991756	0.0679538	-0.0270784	0.456201	0.23907	-0.204625	-0.178903	-0.0396195	0.16987	0.0139903	1	0.266144	0.0874483	-0.0202501	0.135655	-0.0862513	0.440122	0.0396026	0.0720248	0.494119	0.414351	0.0398693
Chlamydia trachomatis	-0.00504176	0.0341455	-0.111701	0.0381158	0.29475	0.283115	-0.0220706	-0.0819643	0.0500267	-0.13473	-0.116894	-0.0819643	-0.0815789	0.104369	-0.118776	0.0459392	0.0704238	0.00692941	0.266144	1	0.222084	-0.134443	0.270092	-0.0572634	-0.118776	-0.0371309	-0.163092	-0.0819643	0.367357	0.292565
Sterigmatomyces halophilus	-0.05906	0.128899	-0.191621	0.0775349	-0.0819643	0.0874483	-0.107644	-0.0499703	-0.107644	0.139168	0.00984525	-0.0499703	0.0753966	-0.0525097	-0.0724127	-0.0105027	0.236959	0.172803	0.0874483	0.222084	1	-0.0819643	-0.0499703	-0.0349111	-0.0724127	0.147447	-0.0994306	-0.0499703	-0.0724127	0.135655
Cystobasidium slooffiae	-0.151109	-0.122607	0.158966	0.128153	-0.134443	-0.0364501	0.222388	-0.0819643	-0.176565	0.169837	0.00435823	0.270482	0.161615	-0.0403869	-0.118776	0.102696	0.238836	0.0446726	-0.0202501	-0.134443	-0.0819643	1	0.253699	-0.0572634	0.124715	-0.189668	0.0224113	-0.0819643	-0.118776	-0.0376073
Aerococcus christensenii	-0.0687203	-0.0843223	-0.191621	0.0497459	0.222084	0.159758	-0.107644	-0.0499703	0.214167	0.105843	-0.199277	-0.0499703	-0.123456	0.1615	-0.0724127	-0.246644	0.136028	-0.254823	0.135655	0.270092	-0.0499703	0.253699	1	-0.0349111	-0.0724127	-0.115633	-0.0994306	-0.0499703	0.272194	0.0874483
Prevotella amnii DSM 23384	-0.173943	-0.0322168	-0.133873	-0.161068	0.423749	-0.0862513	-0.0752044	-0.0349111	0.347821	-0.144612	-0.139223	-0.0349111	-0.0862513	0.0971081	-0.0505903	0.218708	-0.112752	0.27034	-0.0862513	-0.0572634	-0.0349111	-0.0572634	-0.0349111	1	-0.0505903	-0.0807856	-0.069466	-0.0349111	0.493255	0.267379
Ralstonia pickettii	-0.108492	-0.381534	0.330572	0.322488	-0.118776	0.215748	-0.155989	0.289004	-0.155989	0.367462	0.0783821	0.705162	0.412647	-0.204619	-0.104934	0.0702886	0.493913	0.125857	0.440122	-0.118776	-0.0724127	0.124715	-0.0724127	-0.0505903	1	0.48164	0.248231	0.325211	-0.104934	-0.178903
Prevotella intermedia	-0.173981	-0.28467	0.153486	0.442343	0.00461627	0.00498811	-0.139868	0.386361	0.0107084	0.421059	0.0675844	0.172838	0.145713	0.0103243	-0.167566	-0.0376315	0.575272	-0.103189	0.0396026	-0.0371309	0.147447	-0.189668	-0.115633	-0.0807856	0.48164	1	0.257912	0.172838	-0.167566	-0.144957
Sphingobacterium spiritivorum ATCC 33300	-0.019347	-0.371148	0.197537	0.309338	-0.163092	0.0725261	0.276116	0.176878	-0.0797749	0.364373	0.339606	-0.0994306	0.359957	-0.0919406	-0.144086	-0.320504	0.303071	-0.185878	0.0720248	-0.163092	-0.0994306	0.0224113	-0.0994306	-0.069466	0.248231	0.257912	1	-0.0994306	-0.144086	-0.0802132
Eubacterium sp. oral clone BU061	0.223725	-0.250332	-0.0439431	-0.0101779	-0.0819643	0.470016	-0.107644	-0.0499703	-0.107644	0.00469369	-0.199277	0.45003	-0.123456	-0.0942086	-0.0724127	0.0998322	0.090685	0.0813455	0.494119	-0.0819643	-0.0499703	-0.0819643	-0.0499703	-0.0349111	0.325211	0.172838	-0.0994306	1	0.344607	-0.123456
Veillonellaceae bacterium DNF00626	0.06395	-0.115192	-0.19208	-0.334088	0.578042	0.430964	0.0105618	-0.0724127	0.290391	-0.299955	-0.186587	-0.0724127	-0.178903	-0.0553111	-0.104934	-0.0872265	-0.11972	0.0621959	0.414351	0.367357	-0.0724127	-0.118776	0.272194	0.493255	-0.104934	-0.167566	-0.144086	0.344607	1	0.154197
Alternaria cinerariae	0.00184426	0.00835476	-0.335189	0.139289	0.0918004	-0.0762527	-0.11279	-0.123456	0.130044	-0.0235403	-0.0187556	-0.123456	-0.0614379	0.201464	0.160373	0.343741	0.127846	-0.00888274	0.0398693	0.292565	0.135655	-0.0376073	0.0874483	0.267379	-0.178903	-0.144957	-0.0802132	-0.123456	0.154197	1

## Sheet: Sheet2
Sheet2. The spearman correlation matrix in samples from HS-MV.
	Cutaneotrichosporon jirovecii	Lactobacillus iners AB-1	Candida parapsilosis	Candida maltosa	Prevotella bivia	Atopobium vaginae	Ureaplasma parvum serovar 6 str. ATCC 27818	Chlamydia trachomatis	Ureaplasma urealyticum serovar 7 str. ATCC 27819	Cladosporium flabelliforme	Streptococcus agalactiae	Prevotella bivia DSM 20514	Alcaligenes aquatilis	Sediminibacterium sp. HSD04	Malassezia restricta	Aerococcus christensenii	Sterigmatomyces halophilus	Eubacterium sp. oral clone BU061	Prevotella amnii DSM 23384	Lactobacillus jensenii	Sneathia amnii	Malassezia japonica	Corynebacterium suicordis	Alternaria cinerariae	Robbauera albescens	Cladosporium aciculare	uncultured Dialister sp.	Phialosimplex sclerotialis	Candida etchellsii	Prevotella disiens JCM 6334
Cutaneotrichosporon jirovecii	1	0.0243507	-0.492713	-0.316463	0.157909	-0.0861207	-0.0161392	0.0211945	-0.323761	-0.0394588	0.102204	0.117483	-0.277836	-0.132127	0.0876477	-0.195026	-0.0483761	-0.0530354	-0.032275	0.0137832	0.127692	0.28929	-0.0740669	-0.163708	0.383025	0.120232	-0.301647	-0.0811012	0.148889	0.22744
Lactobacillus iners AB-1	0.0243507	1	-0.123536	0.141105	-0.35654	-0.338803	-0.204434	-0.517533	-0.338547	0.0264901	-0.243046	-0.381061	-0.402277	-0.327234	0.33252	-0.364031	-0.23071	-0.414702	-0.0644217	-0.0745192	-0.137562	0.359307	-0.152688	0.226308	0.231889	0.128414	-0.222548	-0.325037	-0.182321	-0.258318
Candida parapsilosis	-0.492713	-0.123536	1	-0.0718938	0.000648952	-0.166707	0.0898836	0.0707357	0.164706	-0.253989	0.152351	0.0573053	0.21866	0.171174	-0.25733	0.00145965	-0.00832728	0.109135	-0.171336	-0.0875796	-0.212346	-0.196494	0.081332	0.0657304	-0.21016	-0.271064	0.0993797	-0.00117193	-0.105156	0.0958758
Candida maltosa	-0.316463	0.141105	-0.0718938	1	-0.092254	0.169344	-0.209137	0.143672	0.0840392	-0.192229	0.0593554	-0.0453496	-0.166274	-0.25355	-0.137137	0.0017686	-0.158159	-0.184821	0.163227	-0.000586112	0.076683	-0.198623	-0.127614	-0.0835525	-0.0855804	-0.138507	0.163227	-0.127614	-0.00735622	-0.0719822
Prevotella bivia	0.157909	-0.35654	0.000648952	-0.092254	1	0.0812834	-0.221214	0.49155	0.0453892	-0.181632	0.404427	0.836867	0.378416	0.17226	-0.344761	0.27506	-0.167292	0.602013	-0.134983	-0.195493	-0.167292	-0.00584677	0.095744	-0.3117	-0.232689	-0.00145853	-0.134983	0.106731	0.249425	0.321018
Atopobium vaginae	-0.0861207	-0.338803	-0.166707	0.169344	0.0812834	1	-0.130938	0.376407	0.45611	-0.0541663	-0.0798974	0.11119	-0.0476737	-0.158744	-0.118629	0.514738	-0.0990209	-0.115713	0.271651	-0.115713	0.184839	-0.0911449	-0.0798974	-0.184497	-0.209137	-0.257	0.271651	0.288002	-0.0990209	0.103776
Ureaplasma parvum serovar 6 str. ATCC 27818	-0.0161392	-0.204434	0.0898836	-0.209137	-0.221214	-0.130938	1	-0.221214	-0.0990209	0.179208	-0.0798974	-0.196917	-0.0469109	-0.00653962	0.104909	-0.130938	0.496333	-0.115713	-0.0798974	-0.115713	0.198042	0.0665919	-0.0798974	0.211385	-0.0169786	-0.110929	-0.0798974	-0.0798974	-0.0990209	-0.130938
Chlamydia trachomatis	0.0211945	-0.517533	0.0707357	0.143672	0.49155	0.376407	-0.221214	1	0.186096	-0.0880222	0.404427	0.638804	0.312237	0.145085	-0.256571	0.416877	-0.167292	0.411824	0.0408089	-0.195493	-0.0255044	-0.248437	-0.134983	-0.3117	-0.132343	-0.09817	-0.134983	0.357863	0.054251	0.134958
Ureaplasma urealyticum serovar 7 str. ATCC 27819	-0.323761	-0.338547	0.164706	0.0840392	0.0453892	0.45611	-0.0990209	0.186096	1	-0.0754672	-0.0604219	0.059336	0.254654	0.125234	-0.180262	0.751331	-0.0748839	-0.0875075	-0.0604219	-0.0875075	-0.0748839	-0.102666	-0.0604219	-0.139525	-0.158159	-0.194355	0.382203	0.382672	-0.0748839	-0.0990209
Cladosporium flabelliforme	-0.0394588	0.0264901	-0.253989	-0.192229	-0.181632	-0.0541663	0.179208	-0.0880222	-0.0754672	1	-0.0904891	-0.108893	-0.0648012	0.0474491	0.573913	-0.00229754	0.0351888	-0.140744	0.0067973	0.247032	-0.0261503	0.29206	-0.010196	0.340029	0.0455426	0.59863	-0.167171	0.337316	0.166379	-0.102624
Streptococcus agalactiae	0.102204	-0.243046	0.152351	0.0593554	0.404427	-0.0798974	-0.0798974	0.404427	-0.0604219	-0.0904891	1	0.492366	0.175414	0.207567	-0.254536	-0.0798974	-0.0604219	0.344828	-0.0487528	-0.0706076	-0.0604219	-0.0933601	-0.0487528	-0.112579	-0.127614	0.0116703	-0.0487528	-0.0487528	0.342859	0.286887
Prevotella bivia DSM 20514	0.117483	-0.381061	0.0573053	-0.0453496	0.836867	0.11119	-0.196917	0.638804	0.059336	-0.108893	0.492366	1	0.373824	0.20114	-0.294702	0.325325	-0.148917	0.63538	0.0793598	-0.174021	0.0120057	-0.0411985	-0.120157	-0.277465	-0.106525	0.0407475	-0.120157	0.149778	0.0972003	0.374417
Alcaligenes aquatilis	-0.277836	-0.402277	0.21866	-0.166274	0.378416	-0.0476737	-0.0469109	0.312237	0.254654	-0.0648012	0.175414	0.373824	1	0.884305	-0.299308	0.336576	0.113687	0.462172	0.125669	-0.163045	0.0526372	-0.463508	0.512568	0.0142559	-0.200194	0.186708	0.137887	0.174541	0.124022	-0.184497
Sediminibacterium sp. HSD04	-0.132127	-0.327234	0.171174	-0.25355	0.17226	-0.158744	-0.00653962	0.145085	0.125234	0.0474491	0.207567	0.20114	0.884305	1	-0.186616	0.24165	0.160066	0.310402	0.166697	-0.140287	0.0925296	-0.398809	0.567671	0.0796783	-0.149021	0.27307	0.180213	0.207245	0.148632	-0.158744
Malassezia restricta	0.0876477	0.33252	-0.25733	-0.137137	-0.344761	-0.118629	0.104909	-0.256571	-0.180262	0.573913	-0.254536	-0.294702	-0.299308	-0.186616	1	-0.201779	0.075284	-0.368638	-0.0414361	0.26913	-0.0728386	0.353054	-0.152214	0.484491	0.0394407	0.326774	-0.254536	-0.0871003	-0.118952	-0.265528
Aerococcus christensenii	-0.195026	-0.364031	0.00145965	0.0017686	0.27506	0.514738	-0.130938	0.416877	0.751331	-0.00229754	-0.0798974	0.325325	0.336576	0.24165	-0.201779	1	-0.0990209	0.149889	-0.0798974	-0.115713	-0.0990209	-0.0965363	-0.0798974	-0.184497	-0.209137	-0.0435108	0.240064	0.638436	-0.0990209	-0.130938
Sterigmatomyces halophilus	-0.0483761	-0.23071	-0.00832728	-0.158159	-0.167292	-0.0990209	0.496333	-0.167292	-0.0748839	0.0351888	-0.0604219	-0.148917	0.113687	0.160066	0.075284	-0.0990209	1	-0.0875075	-0.0604219	-0.0875075	0.282121	-0.154642	0.382672	0.348151	-0.158159	-0.194355	-0.0604219	-0.0604219	-0.0748839	-0.0990209
Eubacterium sp. oral clone BU061	-0.0530354	-0.414702	0.109135	-0.184821	0.602013	-0.115713	-0.115713	0.411824	-0.0875075	-0.140744	0.344828	0.63538	0.462172	0.310402	-0.368638	0.149889	-0.0875075	1	-0.0706076	-0.102259	-0.0875075	-0.203783	-0.0706076	-0.163045	-0.184821	-0.0163737	-0.0706076	0.291461	-0.0875075	0.126478
Prevotella amnii DSM 23384	-0.032275	-0.0644217	-0.171336	0.163227	-0.134983	0.271651	-0.0798974	0.0408089	-0.0604219	0.0067973	-0.0487528	0.0793598	0.125669	0.166697	-0.0414361	-0.0798974	-0.0604219	-0.0706076	1	-0.0706076	0.785953	-0.200724	-0.0487528	-0.112579	0.0706869	0.062728	0.5	-0.0487528	-0.0604219	-0.0798974
Lactobacillus jensenii	0.0137832	-0.0745192	-0.0875796	-0.000586112	-0.195493	-0.115713	-0.115713	-0.195493	-0.0875075	0.247032	-0.0706076	-0.174021	-0.163045	-0.140287	0.26913	-0.115713	-0.0875075	-0.102259	-0.0706076	1	-0.0875075	-0.0146479	-0.0706076	0.0547697	0.166651	0.310747	-0.0706076	-0.0706076	0.233014	-0.115713
Sneathia amnii	0.127692	-0.137562	-0.212346	0.076683	-0.167292	0.184839	0.198042	-0.0255044	-0.0748839	-0.0261503	-0.0604219	0.0120057	0.0526372	0.0925296	-0.0728386	-0.0990209	0.282121	-0.0875075	0.785953	-0.0875075	1	-0.145459	-0.0604219	-0.139525	0.00178333	-0.017276	0.382672	-0.0604219	-0.0748839	-0.0990209
Malassezia japonica	0.28929	0.359307	-0.196494	-0.198623	-0.00584677	-0.0911449	0.0665919	-0.248437	-0.102666	0.29206	-0.0933601	-0.0411985	-0.463508	-0.398809	0.353054	-0.0965363	-0.154642	-0.203783	-0.200724	-0.0146479	-0.145459	1	-0.200724	-0.069067	0.383439	0.058059	-0.200724	-0.0197835	-0.0175396	0.016903
Corynebacterium suicordis	-0.0740669	-0.152688	0.081332	-0.127614	0.095744	-0.0798974	-0.0798974	-0.134983	-0.0604219	-0.010196	-0.0487528	-0.120157	0.512568	0.567671	-0.152214	-0.0798974	0.382672	-0.0706076	-0.0487528	-0.0706076	-0.0604219	-0.200724	1	0.149814	-0.127614	0.113786	-0.0487528	-0.0487528	0.362531	-0.0798974
Alternaria cinerariae	-0.163708	0.226308	0.0657304	-0.0835525	-0.3117	-0.184497	0.211385	-0.3117	-0.139525	0.340029	-0.112579	-0.277465	0.0142559	0.0796783	0.484491	-0.184497	0.348151	-0.163045	-0.112579	0.0547697	-0.139525	-0.069067	0.149814	1	0.0801605	0.0525876	-0.112579	-0.112579	-0.139525	-0.184497
Robbauera albescens	0.383025	0.231889	-0.21016	-0.0855804	-0.232689	-0.209137	-0.0169786	-0.132343	-0.158159	0.0455426	-0.127614	-0.106525	-0.200194	-0.149021	0.0394407	-0.209137	-0.158159	-0.184821	0.0706869	0.166651	0.00178333	0.383439	-0.127614	0.0801605	1	-0.012439	-0.127614	-0.127614	0.0374498	-0.01521
Cladosporium aciculare	0.120232	0.128414	-0.271064	-0.138507	-0.00145853	-0.257	-0.110929	-0.09817	-0.194355	0.59863	0.0116703	0.0407475	0.186708	0.27307	0.326774	-0.0435108	-0.194355	-0.0163737	0.062728	0.310747	-0.017276	0.058059	0.113786	0.0525876	-0.012439	1	-0.15682	0.134209	0.17045	-0.0134676
uncultured Dialister sp.	-0.301647	-0.222548	0.0993797	0.163227	-0.134983	0.271651	-0.0798974	-0.134983	0.382203	-0.167171	-0.0487528	-0.120157	0.137887	0.180213	-0.254536	0.240064	-0.0604219	-0.0706076	0.5	-0.0706076	0.382672	-0.200724	-0.0487528	-0.112579	-0.127614	-0.15682	1	-0.0487528	-0.0604219	-0.0798974
Phialosimplex sclerotialis	-0.0811012	-0.325037	-0.00117193	-0.127614	0.106731	0.288002	-0.0798974	0.357863	0.382672	0.337316	-0.0487528	0.149778	0.174541	0.207245	-0.0871003	0.638436	-0.0604219	0.291461	-0.0487528	-0.0706076	-0.0604219	-0.0197835	-0.0487528	-0.112579	-0.127614	0.134209	-0.0487528	1	-0.0604219	-0.0798974
Candida etchellsii	0.148889	-0.182321	-0.105156	-0.00735622	0.249425	-0.0990209	-0.0990209	0.054251	-0.0748839	0.166379	0.342859	0.0972003	0.124022	0.148632	-0.118952	-0.0990209	-0.0748839	-0.0875075	-0.0604219	0.233014	-0.0748839	-0.0175396	0.362531	-0.139525	0.0374498	0.17045	-0.0604219	-0.0604219	1	0.196814
Prevotella disiens JCM 6334	0.22744	-0.258318	0.0958758	-0.0719822	0.321018	0.103776	-0.130938	0.134958	-0.0990209	-0.102624	0.286887	0.374417	-0.184497	-0.158744	-0.265528	-0.130938	-0.0990209	0.126478	-0.0798974	-0.115713	-0.0990209	0.016903	-0.0798974	-0.184497	-0.01521	-0.0134676	-0.0798974	-0.0798974	0.196814	1

## Sheet: Sheet3
Sheet3. The spearman correlation matrix in samples from IUA-CC.
	Cutaneotrichosporon jirovecii	Lactobacillus iners AB-1	Ralstonia pickettii	Lactobacillus jensenii	Candida maltosa	Alcaligenes aquatilis	Cladosporium flabelliforme	Alternaria cinerariae	Prevotella bivia	Atopobium vaginae	Ureaplasma urealyticum	Sediminibacterium sp. HSD04	Candida parapsilosis	Prevotella disiens JCM 6334	Candida tallmaniae	Cutaneotrichosporon cyanovorans	Malassezia restricta	Filobasidium globisporum	Prevotella sp. S7-1-8	Chlamydia trachomatis	Veillonellaceae bacterium KA00182	uncultured eubacterium E1-K9	Sphingobacterium spiritivorum	Aureobasidium melanogenum	Prevotella bivia DSM 20514	Candida friedrichii	Prevotella intermedia	Malassezia japonica	Flavobacterium sp. B202	Malassezia globosa
Cutaneotrichosporon jirovecii	1	0.0661846	0.177335	-0.00488186	-0.195449	0.0460361	-0.417624	-0.129724	-0.0934896	0.0468664	-0.101175	-0.0219238	-0.288661	-0.111314	-0.26829	-0.123828	-0.230699	-0.21689	0.00644232	-0.248199	0.00644232	-0.0973107	-0.0609333	0.0551713	0.0800191	-0.263209	-0.111214	-0.0767371	0.0886997	-0.118991
Lactobacillus iners AB-1	0.0661846	1	-0.486161	-0.289015	0.0393303	-0.430733	-0.0202567	-0.172197	-0.152174	-0.237271	-0.171915	-0.569449	0.103979	-0.333762	0.152296	0.177235	0.138021	0.0384096	-0.265039	-0.382606	-0.265039	-0.429252	-0.326523	-0.351384	-0.167266	0.157395	-0.327769	0.203651	-0.232201	-0.0782954
Ralstonia pickettii	0.177335	-0.486161	1	-0.13016	-0.0549602	0.689558	-0.0542725	0.100636	0.151941	-0.0077178	-0.143016	0.702441	0.166277	0.0151279	-0.132154	-0.191621	-0.0146792	-0.179548	-0.133873	-0.0660126	-0.133873	0.672583	0.522271	0.36945	0.103098	-0.140824	0.386747	-0.286051	0.332335	-0.142146
Lactobacillus jensenii	-0.00488186	-0.289015	-0.13016	1	-0.0681486	-0.342866	-0.160066	0.0941694	-0.00601599	-0.224602	0.0162929	-0.0345243	-0.324043	0.0874483	-0.223475	0.110376	-0.372887	-0.0564178	-0.0862513	-0.0675003	-0.0862513	-0.157905	-0.202501	-0.202501	-0.0779867	-0.223475	-0.134357	0.129253	-0.123456	0.046323
Candida maltosa	-0.195449	0.0393303	-0.0549602	-0.0681486	1	-0.0977231	0.08018	-0.249093	0.280852	0.352134	0.0186862	-0.229785	-0.0243095	-0.107644	0.389484	-0.107644	0.0179833	0.159505	-0.0752044	0.0506573	-0.0752044	-0.0946342	-0.176565	-0.0287969	0.482788	0.384887	-0.0794107	-0.231884	-0.107644	-0.155989
Alcaligenes aquatilis	0.0460361	-0.430733	0.689558	-0.342866	-0.0977231	1	-0.121	0.0917539	0.0582338	0.0240454	-0.201106	0.789627	0.278188	-0.138779	-0.0456921	-0.138779	0.176056	-0.0837416	-0.096956	-0.227633	-0.096956	0.622002	0.65562	0.623824	-0.0255483	-0.049898	0.564023	-0.171794	0.440292	-0.0415979
Cladosporium flabelliforme	-0.417624	-0.0202567	-0.0542725	-0.160066	0.08018	-0.121	1	-0.2065	0.165342	0.254241	0.22434	-0.100085	-0.170182	0.134454	0.191933	-0.263091	0.118354	-0.155407	0.0459513	0.316608	0.0459513	-0.0598187	-0.0995179	0.0233383	0.146657	0.184892	-0.141558	0.181504	-0.263091	-0.14621
Alternaria cinerariae	-0.129724	-0.172197	0.100636	0.0941694	-0.249093	0.0917539	-0.2065	1	0.12713	-0.210369	0.0518656	0.301027	0.0795633	0.462226	-0.221597	0.200063	-0.149486	-0.0428529	-0.0807856	0.180436	-0.0807856	0.184678	0.344213	-0.189668	-0.00983205	-0.216216	0.0954779	0.00840195	0.384526	0.0596232
Prevotella bivia	-0.0934896	-0.152174	0.151941	-0.00601599	0.280852	0.0582338	0.165342	0.12713	1	0.359118	0.0769441	0.0553432	-0.132185	0.233358	0.0493109	-0.0994306	-0.268509	-0.180892	-0.069466	0.28469	-0.069466	0.241875	-0.00288463	0.0139793	0.79289	0.0430492	-0.0363392	-0.0928886	-0.0994306	0.0468036
Atopobium vaginae	0.0468664	-0.237271	-0.0077178	-0.224602	0.352134	0.0240454	0.254241	-0.210369	0.359118	1	0.0772398	-0.120528	-0.238616	-0.0909099	0.216826	-0.0909099	-0.0908484	0.0453949	0.434006	0.3406	0.434006	-0.195835	0.0643803	0.0546759	0.579523	0.210648	-0.180892	-0.195835	-0.0909099	0.132392
Ureaplasma urealyticum	-0.101175	-0.171915	-0.143016	0.0162929	0.0186862	-0.201106	0.22434	0.0518656	0.0769441	0.0772398	1	-0.222978	0.0399056	0.344607	-0.025238	-0.0724127	-0.0178976	-0.131739	-0.0505903	0.14847	-0.0505903	-0.155989	-0.118776	-0.118776	0.0986735	-0.0423959	-0.144086	0.0295962	-0.0724127	0.169113
Sediminibacterium sp. HSD04	-0.0219238	-0.569449	0.702441	-0.0345243	-0.229785	0.789627	-0.100085	0.301027	0.0553432	-0.120528	-0.222978	1	0.208432	0.0660758	-0.192592	0.0205424	0.0320447	-0.126399	-0.107501	-0.111601	-0.107501	0.733536	0.577063	0.597323	-0.00634774	-0.192592	0.653854	-0.11373	0.351968	-0.0947087
Candida parapsilosis	-0.288661	0.103979	0.166277	-0.324043	-0.0243095	0.278188	-0.170182	0.0795633	-0.132185	-0.238616	0.0399056	0.208432	1	-0.13116	0.206834	0.148193	0.322975	0.0788501	-0.0916332	-0.215136	-0.0916332	0.288503	0.113436	0.313484	-0.238616	0.20736	0.199973	-0.148762	0.136554	0.179575
Prevotella disiens JCM 6334	-0.111314	-0.333762	0.0151279	0.0874483	-0.107644	-0.138779	0.134454	0.462226	0.233358	-0.0909099	0.344607	0.0660758	-0.13116	1	-0.138779	-0.0499703	-0.230546	-0.0909099	-0.0349111	0.590534	-0.0349111	0.148492	-0.0819643	-0.0819643	0.256676	-0.138779	-0.0994306	-0.107644	-0.0499703	-0.0724127
Candida tallmaniae	-0.26829	0.152296	-0.132154	-0.223475	0.389484	-0.0456921	0.191933	-0.221597	0.0493109	0.216826	-0.025238	-0.192592	0.206834	-0.138779	1	-0.138779	0.305742	0.135506	0.185832	0.131702	0.185832	-0.183954	-0.227633	0.112191	0.093844	0.998725	-0.108484	-0.100689	-0.138779	-0.0509749
Cutaneotrichosporon cyanovorans	-0.123828	0.177235	-0.191621	0.110376	-0.107644	-0.138779	-0.263091	0.200063	-0.0994306	-0.0909099	-0.0724127	0.0205424	0.148193	-0.0499703	-0.138779	1	-0.230546	-0.0909099	-0.0349111	-0.0819643	-0.0349111	-0.107644	-0.0819643	-0.0819643	-0.0909099	-0.138779	0.162336	-0.107644	-0.0499703	0.272194
Malassezia restricta	-0.230699	0.138021	-0.0146792	-0.372887	0.0179833	0.176056	0.118354	-0.149486	-0.268509	-0.0908484	-0.0178976	0.0320447	0.322975	-0.230546	0.305742	-0.230546	1	0.0219146	0.140935	-0.118399	0.140935	0.154028	0.0654271	0.0394663	-0.262906	0.309235	0.0833482	0.0694083	-0.107611	0.157184
Filobasidium globisporum	-0.21689	0.0384096	-0.179548	-0.0564178	0.159505	-0.0837416	-0.155407	-0.0428529	-0.180892	0.0453949	-0.131739	-0.126399	0.0788501	-0.0909099	0.135506	-0.0909099	0.0219146	1	0.370493	0.0643803	0.370493	-0.0245765	0.064617	-0.149116	-0.165391	0.150534	0.030764	0.190784	0.227094	0.0986735
Prevotella sp. S7-1-8	0.00644232	-0.265039	-0.133873	-0.0862513	-0.0752044	-0.096956	0.0459513	-0.0807856	-0.069466	0.434006	-0.0505903	-0.107501	-0.0916332	-0.0349111	0.185832	-0.0349111	0.140935	0.370493	1	0.446655	1	-0.0752044	-0.0572634	-0.0572634	-0.0635131	0.185832	-0.069466	-0.0752044	-0.0349111	0.493255
Chlamydia trachomatis	-0.248199	-0.382606	-0.0660126	-0.0675003	0.0506573	-0.227633	0.316608	0.180436	0.28469	0.3406	0.14847	-0.111601	-0.215136	0.590534	0.131702	-0.0819643	-0.118399	0.0643803	0.446655	1	0.446655	-0.0126118	-0.134443	-0.134443	0.318351	0.131702	-0.163092	0.0111404	-0.0819643	0.148753
Veillonellaceae bacterium KA00182	0.00644232	-0.265039	-0.133873	-0.0862513	-0.0752044	-0.096956	0.0459513	-0.0807856	-0.069466	0.434006	-0.0505903	-0.107501	-0.0916332	-0.0349111	0.185832	-0.0349111	0.140935	0.370493	1	0.446655	1	-0.0752044	-0.0572634	-0.0572634	-0.0635131	0.185832	-0.069466	-0.0752044	-0.0349111	0.493255
uncultured eubacterium E1-K9	-0.0973107	-0.429252	0.672583	-0.157905	-0.0946342	0.622002	-0.0598187	0.184678	0.241875	-0.195835	-0.155989	0.733536	0.288503	0.148492	-0.183954	-0.107644	0.154028	-0.0245765	-0.0752044	-0.0126118	-0.0752044	1	0.333372	0.42838	0.145128	-0.183954	0.635285	-0.0899758	0.161627	0.0105618
Sphingobacterium spiritivorum	-0.0609333	-0.326523	0.522271	-0.202501	-0.176565	0.65562	-0.0995179	0.344213	-0.00288463	0.0643803	-0.118776	0.577063	0.113436	-0.0819643	-0.227633	-0.0819643	0.0654271	0.064617	-0.0572634	-0.134443	-0.0572634	0.333372	1	0.102177	-0.149116	-0.227633	0.255844	-0.176565	0.640102	0.101525
Aureobasidium melanogenum	0.0551713	-0.351384	0.36945	-0.202501	-0.0287969	0.623824	0.0233383	-0.189668	0.0139793	0.0546759	-0.118776	0.597323	0.313484	-0.0819643	0.112191	-0.0819643	0.0394663	-0.149116	-0.0572634	-0.134443	-0.0572634	0.42838	0.102177	1	0.0262728	0.112191	0.41472	-0.00735687	-0.0819643	-0.118776
Prevotella bivia DSM 20514	0.0800191	-0.167266	0.103098	-0.0779867	0.482788	-0.0255483	0.146657	-0.00983205	0.79289	0.579523	0.0986735	-0.00634774	-0.238616	0.256676	0.093844	-0.0909099	-0.262906	-0.165391	-0.0635131	0.318351	-0.0635131	0.145128	-0.149116	0.0262728	1	0.0869977	-0.0209195	-0.195835	-0.0909099	-0.131739
Candida friedrichii	-0.263209	0.157395	-0.140824	-0.223475	0.384887	-0.049898	0.184892	-0.216216	0.0430492	0.210648	-0.0423959	-0.192592	0.20736	-0.138779	0.998725	-0.138779	0.309235	0.150534	0.185832	0.131702	0.185832	-0.183954	-0.227633	0.112191	0.0869977	1	-0.108484	-0.100689	-0.138779	-0.0509749
Prevotella intermedia	-0.111214	-0.327769	0.386747	-0.134357	-0.0794107	0.564023	-0.141558	0.0954779	-0.0363392	-0.180892	-0.144086	0.653854	0.199973	-0.0994306	-0.108484	0.162336	0.0833482	0.030764	-0.069466	-0.163092	-0.069466	0.635285	0.255844	0.41472	-0.0209195	-0.108484	1	-0.21419	0.233358	-0.144086
Malassezia japonica	-0.0767371	0.203651	-0.286051	0.129253	-0.231884	-0.171794	0.181504	0.00840195	-0.0928886	-0.195835	0.0295962	-0.11373	-0.148762	-0.107644	-0.100689	-0.107644	0.0694083	0.190784	-0.0752044	0.0111404	-0.0752044	-0.0899758	-0.176565	-0.00735687	-0.195835	-0.100689	-0.21419	1	-0.107644	0.0581477
Flavobacterium sp. B202	0.0886997	-0.232201	0.332335	-0.123456	-0.107644	0.440292	-0.263091	0.384526	-0.0994306	-0.0909099	-0.0724127	0.351968	0.136554	-0.0499703	-0.138779	-0.0499703	-0.107611	0.227094	-0.0349111	-0.0819643	-0.0349111	0.161627	0.640102	-0.0819643	-0.0909099	-0.138779	0.233358	-0.107644	1	-0.0724127
Malassezia globosa	-0.118991	-0.0782954	-0.142146	0.046323	-0.155989	-0.0415979	-0.14621	0.0596232	0.0468036	0.132392	0.169113	-0.0947087	0.179575	-0.0724127	-0.0509749	0.272194	0.157184	0.0986735	0.493255	0.148753	0.493255	0.0105618	0.101525	-0.118776	-0.131739	-0.0509749	-0.144086	0.0581477	-0.0724127	1

## Sheet: Sheet4
Sheet 4. The spearman correlation matrix in samples from IUA-MV.
	Cutaneotrichosporon jirovecii	Lactobacillus iners AB-1	Candida maltosa	Prevotella bivia	Ralstonia pickettii	Lactobacillus jensenii	Streptococcus agalactiae	Candida parapsilosis	Ureaplasma urealyticum serovar 7 str. ATCC 27819	Exophiala salmonis	Atopobium vaginae	Alcaligenes aquatilis	Malassezia restricta	bacterium str. Rauti	Chlamydia trachomatis	Corynebacterium thomssenii	Alternaria cinerariae	Prevotella disiens JCM 6334	Sediminibacterium sp. HSD04	Corynebacterium kroppenstedtii	Cladosporium flabelliforme	Cutaneotrichosporon cyanovorans	Malassezia japonica	Veillonellaceae bacterium KA00182	Prevotella intermedia	Filobasidium globisporum	uncultured eubacterium E1-K9	Prevotella sp. S7-1-8	Aerococcus christensenii	Prevotella bivia DSM 20514
Cutaneotrichosporon jirovecii	1	0.125362	-0.135691	-0.19914	-0.0234448	-0.197656	0.018004	-0.138273	-0.0873723	-0.290182	-0.337899	0.197303	-0.121627	-0.245046	-0.212991	-0.245046	-0.137515	-0.146846	0.23868	0.0210268	-0.23422	-0.187388	-0.0825575	-0.115316	0.187599	-0.143245	0.0401919	-0.115316	-0.339437	0.035774
Lactobacillus iners AB-1	0.125362	1	-0.0207127	-0.420554	-0.349493	-0.221798	-0.100892	-0.26121	-0.260195	0.203908	-0.222041	-0.32705	0.261389	-0.202367	-0.498254	-0.202367	-0.0844173	-0.450635	-0.293506	0.0494194	0.350434	-0.216822	-0.0230114	-0.260186	-0.287511	0.239849	-0.186915	-0.260186	-0.220113	-0.197496
Candida maltosa	-0.135691	-0.0207127	1	0.161088	-0.000388557	0.0910569	-0.117055	-0.0479675	-0.117055	-0.117055	0.277262	0.118992	-0.0921057	-0.081702	-0.0984992	-0.081702	0.00369129	-0.169952	-0.0385118	0.313471	-0.218556	-0.081702	-0.177159	-0.081702	-0.145252	0.0847303	0.0384856	-0.081702	0.266912	0.0904529
Prevotella bivia	-0.19914	-0.420554	0.161088	1	-0.000714506	0.00859634	0.169025	0.281811	0.166955	-0.13453	0.365608	-0.221307	-0.224488	-0.0938997	0.406018	-0.0938997	0.0112535	0.426209	-0.221307	-0.166937	0.0531077	-0.0938997	0.104811	0.244139	-0.166937	-0.166937	-0.166937	0.244139	0.375124	0.66631
Ralstonia pickettii	-0.0234448	-0.349493	-0.000388557	-0.000714506	1	-0.151537	0.182533	-0.0895624	0.112604	-0.125872	-0.182755	0.550403	0.259044	0.31238	0.106778	0.31238	-0.0506035	-0.00963238	0.3608	0.296813	-0.244272	-0.0878568	0.175233	-0.0878568	0.329743	-0.156194	0.272487	-0.0878568	-0.182755	-0.0975229
Lactobacillus jensenii	-0.197656	-0.221798	0.0910569	0.00859634	-0.151537	1	-0.117055	-0.115447	-0.117055	-0.117055	0.0163416	-0.0464117	-0.0708745	-0.081702	-0.170188	-0.081702	-0.0810141	-0.169952	-0.0464117	-0.145252	0.00374667	-0.081702	0.088206	-0.081702	0.0384856	0.072626	0.0484173	-0.081702	0.00653662	-0.234063
Streptococcus agalactiae	0.018004	-0.100892	-0.117055	0.169025	0.182533	-0.117055	1	-0.117055	-0.0540166	-0.0540166	-0.078427	-0.0888593	0.0276633	-0.0377027	-0.125872	-0.0377027	0.139858	-0.078427	-0.0888593	-0.0670287	0.0276633	-0.0377027	-0.13453	-0.0377027	-0.0670287	-0.0670287	-0.0670287	-0.0377027	-0.078427	-0.108012
Candida parapsilosis	-0.138273	-0.26121	-0.0479675	0.281811	-0.0895624	-0.115447	-0.117055	1	-0.117055	-0.117055	0.287067	-0.192559	-0.316282	0.388085	0.384671	0.388085	0.156006	0.234229	-0.192559	-0.145252	0.0318467	-0.081702	-0.0418605	0.306383	-0.145252	0.0384856	-0.145252	0.306383	0.287067	0.133322
Ureaplasma urealyticum serovar 7 str. ATCC 27819	-0.0873723	-0.260195	-0.117055	0.166955	0.112604	-0.117055	-0.0540166	-0.117055	1	-0.0540166	-0.078427	-0.0888593	-0.202288	-0.0377027	0.41814	-0.0377027	0.1395	0.706849	-0.0888593	-0.0670287	-0.202288	0.71635	0.140739	-0.0377027	-0.0670287	-0.0670287	-0.0670287	-0.0377027	-0.078427	0.215232
Exophiala salmonis	-0.290182	0.203908	-0.117055	-0.13453	-0.125872	-0.117055	-0.0540166	-0.117055	-0.0540166	1	-0.078427	-0.0888593	0.0858716	-0.0377027	-0.125872	-0.0377027	-0.125872	-0.078427	-0.0888593	-0.0670287	0.316976	-0.0377027	-0.13453	-0.0377027	-0.0670287	0.379257	-0.0670287	-0.0377027	-0.078427	-0.108012
Atopobium vaginae	-0.337899	-0.222041	0.277262	0.365608	-0.182755	0.0163416	-0.078427	0.287067	-0.078427	-0.078427	1	-0.129015	-0.0903702	-0.0547407	0.266322	-0.0547407	0.0413932	0.162044	-0.129015	-0.0973194	-0.0740534	-0.0547407	0.22237	0.520036	-0.0973194	0.210859	-0.0973194	0.520036	0.99927	0.267691
Alcaligenes aquatilis	0.197303	-0.32705	0.118992	-0.221307	0.550403	-0.0464117	-0.0888593	-0.192559	-0.0888593	-0.0888593	-0.129015	1	0.14714	-0.0620223	-0.0630043	-0.0620223	-0.0294964	-0.129015	0.792954	0.191126	-0.213505	-0.0620223	0.0887498	-0.0620223	0.781466	-0.110265	0.738114	-0.0620223	-0.129015	-0.177684
Malassezia restricta	-0.121627	0.261389	-0.0921057	-0.224488	0.259044	-0.0708745	0.0276633	-0.316282	-0.202288	0.0858716	-0.0903702	0.14714	1	0.125505	-0.259343	0.125505	-0.183539	-0.293703	0.00663647	0.148513	0.0707434	-0.141194	0.198364	-0.141194	0.1652	-0.251018	-0.0278908	-0.141194	-0.079074	-0.151624
bacterium str. Rauti	-0.245046	-0.202367	-0.081702	-0.0938997	0.31238	-0.081702	-0.0377027	0.388085	-0.0377027	-0.0377027	-0.0547407	-0.0620223	0.125505	1	0.273332	1	-0.0878568	-0.0547407	-0.0620223	-0.0467849	-0.141194	-0.0263158	-0.0938997	-0.0263158	-0.0467849	-0.0467849	-0.0467849	-0.0263158	-0.0547407	-0.0753904
Chlamydia trachomatis	-0.212991	-0.498254	-0.0984992	0.406018	0.106778	-0.170188	-0.125872	0.384671	0.41814	-0.125872	0.266322	-0.0630043	-0.259343	0.273332	1	0.273332	0.169545	0.64563	0.131082	-0.156194	0.0228305	0.253808	0.120573	0.351427	0.0249198	-0.156194	0.0347098	0.351427	0.266322	0.547849
Corynebacterium thomssenii	-0.245046	-0.202367	-0.081702	-0.0938997	0.31238	-0.081702	-0.0377027	0.388085	-0.0377027	-0.0377027	-0.0547407	-0.0620223	0.125505	1	0.273332	1	-0.0878568	-0.0547407	-0.0620223	-0.0467849	-0.141194	-0.0263158	-0.0938997	-0.0263158	-0.0467849	-0.0467849	-0.0467849	-0.0263158	-0.0547407	-0.0753904
Alternaria cinerariae	-0.137515	-0.0844173	0.00369129	0.0112535	-0.0506035	-0.0810141	0.139858	0.156006	0.1395	-0.125872	0.0413932	-0.0294964	-0.183539	-0.0878568	0.169545	-0.0878568	1	0.445953	-0.00920288	-0.156194	0.0628212	0.273332	0.0221497	0.31238	-0.156194	0.0249198	0.0798028	0.31238	0.0413932	-0.0442541
Prevotella disiens JCM 6334	-0.146846	-0.450635	-0.169952	0.426209	-0.00963238	-0.169952	-0.078427	0.234229	0.706849	-0.078427	0.162044	-0.129015	-0.293703	-0.0547407	0.64563	-0.0547407	0.445953	1	-0.129015	-0.0973194	0.0619204	0.520036	0.184807	0.437925	-0.0973194	-0.0973194	-0.0973194	0.437925	0.162044	0.336337
Sediminibacterium sp. HSD04	0.23868	-0.293506	-0.0385118	-0.221307	0.3608	-0.0464117	-0.0888593	-0.192559	-0.0888593	-0.0888593	-0.129015	0.792954	0.00663647	-0.0620223	0.131082	-0.0620223	-0.00920288	-0.129015	1	-0.110265	-0.213505	-0.0620223	-0.061739	-0.0620223	0.781466	-0.110265	0.76601	-0.0620223	-0.129015	-0.018224
Corynebacterium kroppenstedtii	0.0210268	0.0494194	0.313471	-0.166937	0.296813	-0.145252	-0.0670287	-0.145252	-0.0670287	-0.0670287	-0.0973194	0.191126	0.148513	-0.0467849	-0.156194	-0.0467849	-0.156194	-0.0973194	-0.110265	1	0.0917776	-0.0467849	0.0319606	-0.0467849	-0.0831754	-0.0831754	-0.0831754	-0.0467849	-0.0973194	-0.134031
Cladosporium flabelliforme	-0.23422	0.350434	-0.218556	0.0531077	-0.244272	0.00374667	0.0276633	0.0318467	-0.202288	0.316976	-0.0740534	-0.213505	0.0707434	-0.141194	0.0228305	-0.141194	0.0628212	0.0619204	-0.213505	0.0917776	1	-0.141194	0.0226784	0.251011	-0.101075	0.0669857	-0.0929695	0.251011	-0.0740534	-0.115076
Cutaneotrichosporon cyanovorans	-0.187388	-0.216822	-0.081702	-0.0938997	-0.0878568	-0.081702	-0.0377027	-0.081702	0.71635	-0.0377027	-0.0547407	-0.0620223	-0.141194	-0.0263158	0.253808	-0.0263158	0.273332	0.520036	-0.0620223	-0.0467849	-0.141194	1	-0.0938997	-0.0263158	-0.0467849	-0.0467849	-0.0467849	-0.0263158	-0.0547407	-0.0753904
Malassezia japonica	-0.0825575	-0.0230114	-0.177159	0.104811	0.175233	0.088206	-0.13453	-0.0418605	0.140739	-0.13453	0.22237	0.0887498	0.198364	-0.0938997	0.120573	-0.0938997	0.0221497	0.184807	-0.061739	0.0319606	0.0226784	-0.0938997	1	0.281699	0.0336728	0.0231144	0.0445166	0.281699	0.233889	0.0947929
Veillonellaceae bacterium KA00182	-0.115316	-0.260186	-0.081702	0.244139	-0.0878568	-0.081702	-0.0377027	0.306383	-0.0377027	-0.0377027	0.520036	-0.0620223	-0.141194	-0.0263158	0.351427	-0.0263158	0.31238	0.437925	-0.0620223	-0.0467849	0.251011	-0.0263158	0.281699	1	-0.0467849	-0.0467849	-0.0467849	1	0.520036	-0.0753904
Prevotella intermedia	0.187599	-0.287511	-0.145252	-0.166937	0.329743	0.0384856	-0.0670287	-0.145252	-0.0670287	-0.0670287	-0.0973194	0.781466	0.1652	-0.0467849	0.0249198	-0.0467849	-0.156194	-0.0973194	0.781466	-0.0831754	-0.101075	-0.0467849	0.0336728	-0.0467849	1	-0.0831754	0.657109	-0.0467849	-0.0973194	-0.134031
Filobasidium globisporum	-0.143245	0.239849	0.0847303	-0.166937	-0.156194	0.072626	-0.0670287	0.0384856	-0.0670287	0.379257	0.210859	-0.110265	-0.251018	-0.0467849	-0.156194	-0.0467849	0.0249198	-0.0973194	-0.110265	-0.0831754	0.0669857	-0.0467849	0.0231144	-0.0467849	-0.0831754	1	-0.0831754	-0.0467849	0.194639	-0.134031
uncultured eubacterium E1-K9	0.0401919	-0.186915	0.0384856	-0.166937	0.272487	0.0484173	-0.0670287	-0.145252	-0.0670287	-0.0670287	-0.0973194	0.738114	-0.0278908	-0.0467849	0.0347098	-0.0467849	0.0798028	-0.0973194	0.76601	-0.0831754	-0.0929695	-0.0467849	0.0445166	-0.0467849	0.657109	-0.0831754	1	-0.0467849	-0.0973194	-0.134031
Prevotella sp. S7-1-8	-0.115316	-0.260186	-0.081702	0.244139	-0.0878568	-0.081702	-0.0377027	0.306383	-0.0377027	-0.0377027	0.520036	-0.0620223	-0.141194	-0.0263158	0.351427	-0.0263158	0.31238	0.437925	-0.0620223	-0.0467849	0.251011	-0.0263158	0.281699	1	-0.0467849	-0.0467849	-0.0467849	1	0.520036	-0.0753904
Aerococcus christensenii	-0.339437	-0.220113	0.266912	0.375124	-0.182755	0.00653662	-0.078427	0.287067	-0.078427	-0.078427	0.99927	-0.129015	-0.079074	-0.0547407	0.266322	-0.0547407	0.0413932	0.162044	-0.129015	-0.0973194	-0.0740534	-0.0547407	0.233889	0.520036	-0.0973194	0.194639	-0.0973194	0.520036	1	0.279467
Prevotella bivia DSM 20514	0.035774	-0.197496	0.0904529	0.66631	-0.0975229	-0.234063	-0.108012	0.133322	0.215232	-0.108012	0.267691	-0.177684	-0.151624	-0.0753904	0.547849	-0.0753904	-0.0442541	0.336337	-0.018224	-0.134031	-0.115076	-0.0753904	0.0947929	-0.0753904	-0.134031	-0.134031	-0.134031	-0.0753904	0.279467	1
