# Supplementary material for: Mycobiome Dysbiosis in Women with Intrauterine Adhesions
Source: Microbiol Spectr. 2022 Jun 22;10(4):e01324-22. doi: 10.1128/spectrum.01324-22 (PMC9431258; doi:10.1128/spectrum.01324-22)
Supplement: Supplemental file 7 — Table S6. Download spectrum.01324-22-s0007.xlsx, XLSX file, 0.04 MB [file spectrum.01324-22-s0007.xlsx]

## Sheet: Sheet1
Table S6. Differential KO (KEGG Ontology) genes in MV samples between IUA and HS.
function	description	IUA-MV-Mean	HS-MV-Mean	IUA-MV-Sd	HS-MV-Sd	p-value	multiple	enriched	qvalue
K00057	gpsA; glycerol-3-phosphate dehydrogenase (NAD(P)+) [EC:1.1.1.94]	0.488372	0.08	1.20262	0.395897	0.04175	6.10465	IUA-MV	0.15332
K00059	fabG; 3-oxoacyl-[acyl-carrier protein] reductase [EC:1.1.1.100]	0.651163	0.12	1.82422	0.627271	0.04653	5.42636	IUA-MV	0.15751
K00075	murB; UDP-N-acetylmuramate dehydrogenase [EC:1.3.1.98]	0.488372	0.08	1.20262	0.395897	0.04175	6.10465	IUA-MV	0.15332
K00088	IMPDH, guaB; IMP dehydrogenase [EC:1.1.1.205]	0.488372	0.08	1.20262	0.395897	0.04175	6.10465	IUA-MV	0.15332
K00133	asd; aspartate-semialdehyde dehydrogenase [EC:1.2.1.11]	0.488372	0.08	1.20262	0.395897	0.04175	6.10465	IUA-MV	0.15332
K00134	GAPDH, gapA; glyceraldehyde 3-phosphate dehydrogenase [EC:1.2.1.12]	0.488372	0.08	1.20262	0.395897	0.04175	6.10465	IUA-MV	0.15332
K00243	K00243; uncharacterized protein	0.488372	0.08	1.20262	0.395897	0.04175	6.10465	IUA-MV	0.15332
K00287	DHFR, folA; dihydrofolate reductase [EC:1.5.1.3]	0.488372	0.08	1.20262	0.395897	0.04175	6.10465	IUA-MV	0.15332
K00384	trxB, TRR; thioredoxin reductase (NADPH) [EC:1.8.1.9]	0.930233	0.16	2.36437	0.791795	0.04331	5.81395	IUA-MV	0.15332
K00527	rtpR; ribonucleoside-triphosphate reductase (thioredoxin) [EC:1.17.4.2]	0.55814	0.08	1.41929	0.395897	0.04176	6.97674	IUA-MV	0.15332
K00554	trmD; tRNA (guanine37-N1)-methyltransferase [EC:2.1.1.228]	0.488372	0.08	1.20262	0.395897	0.04175	6.10465	IUA-MV	0.15332
K00560	thyA, TYMS; thymidylate synthase [EC:2.1.1.45]	0.534884	0.08	1.29741	0.395897	0.04029	6.68605	IUA-MV	0.15332
K00566	mnmA, trmU; tRNA-uridine 2-sulfurtransferase [EC:2.8.1.13]	0.488372	0.08	1.20262	0.395897	0.04175	6.10465	IUA-MV	0.15332
K00571	E2.1.1.72; site-specific DNA-methyltransferase (adenine-specific) [EC:2.1.1.72]	0.488372	0.08	1.20262	0.395897	0.04175	6.10465	IUA-MV	0.15332
K00604	MTFMT, fmt; methionyl-tRNA formyltransferase [EC:2.1.2.9]	0.488372	0.08	1.20262	0.395897	0.04175	6.10465	IUA-MV	0.15332
K00625	E2.3.1.8, pta; phosphate acetyltransferase [EC:2.3.1.8]	0.488372	0.08	1.20262	0.395897	0.04175	6.10465	IUA-MV	0.15332
K00655	plsC; 1-acyl-sn-glycerol-3-phosphate acyltransferase [EC:2.3.1.51]	0.488372	0.08	1.20262	0.395897	0.04175	6.10465	IUA-MV	0.15332
K00661	maa; maltose O-acetyltransferase [EC:2.3.1.79]	0.651163	0.12	1.82422	0.627271	0.04653	5.42636	IUA-MV	0.15751
K00759	APRT, apt; adenine phosphoribosyltransferase [EC:2.4.2.7]	0.488372	0.08	1.20262	0.395897	0.04175	6.10465	IUA-MV	0.15332
K00760	hprT, hpt, HPRT1; hypoxanthine phosphoribosyltransferase [EC:2.4.2.8]	0.627907	0.08	1.73237	0.395897	0.04176	7.84884	IUA-MV	0.15332
K00761	upp, UPRT; uracil phosphoribosyltransferase [EC:2.4.2.9]	0.488372	0.08	1.20262	0.395897	0.04175	6.10465	IUA-MV	0.15332
K00762	pyrE; orotate phosphoribosyltransferase [EC:2.4.2.10]	0.488372	0.08	1.20262	0.395897	0.04175	6.10465	IUA-MV	0.15332
K00763	pncB, NAPRT1; nicotinate phosphoribosyltransferase [EC:6.3.4.21]	0.488372	0.08	1.20262	0.395897	0.04175	6.10465	IUA-MV	0.15332
K00783	rlmH; 23S rRNA (pseudouridine1915-N3)-methyltransferase [EC:2.1.1.177]	0.488372	0.08	1.20262	0.395897	0.04175	6.10465	IUA-MV	0.15332
K00784	rnz; ribonuclease Z [EC:3.1.26.11]	0.488372	0.08	1.20262	0.395897	0.04175	6.10465	IUA-MV	0.15332
K00789	metK; S-adenosylmethionine synthetase [EC:2.5.1.6]	0.488372	0.08	1.20262	0.395897	0.04175	6.10465	IUA-MV	0.15332
K00790	murA; UDP-N-acetylglucosamine 1-carboxyvinyltransferase [EC:2.5.1.7]	0.488372	0.12	1.20262	0.627271	0.0482	4.06977	IUA-MV	0.16194
K00791	miaA, TRIT1; tRNA dimethylallyltransferase [EC:2.5.1.75]	0.534884	0.08	1.29741	0.395897	0.04029	6.68605	IUA-MV	0.15332
K00806	uppS; undecaprenyl diphosphate synthase [EC:2.5.1.31]	0.488372	0.08	1.20262	0.395897	0.04175	6.10465	IUA-MV	0.15332
K00845	glk; glucokinase [EC:2.7.1.2]	0.488372	0.08	1.20262	0.395897	0.04175	6.10465	IUA-MV	0.15332
K00847	E2.7.1.4, scrK; fructokinase [EC:2.7.1.4]	0.488372	0.08	1.20262	0.395897	0.04175	6.10465	IUA-MV	0.15332
K00849	galK; galactokinase [EC:2.7.1.6]	0.488372	0.08	1.20262	0.395897	0.04175	6.10465	IUA-MV	0.15332
K00850	pfkA, PFK; 6-phosphofructokinase 1 [EC:2.7.1.11]	0.488372	0.08	1.20262	0.395897	0.04175	6.10465	IUA-MV	0.15332
K00857	tdk, TK; thymidine kinase [EC:2.7.1.21]	0.488372	0.08	1.20262	0.395897	0.04175	6.10465	IUA-MV	0.15332
K00858	ppnK, NADK; NAD+ kinase [EC:2.7.1.23]	0.488372	0.08	1.20262	0.395897	0.04175	6.10465	IUA-MV	0.15332
K00859	coaE; dephospho-CoA kinase [EC:2.7.1.24]	0.534884	0.08	1.29741	0.395897	0.04029	6.68605	IUA-MV	0.15332
K00873	PK, pyk; pyruvate kinase [EC:2.7.1.40]	0.488372	0.08	1.20262	0.395897	0.04175	6.10465	IUA-MV	0.15332
K00876	udk, UCK; uridine kinase [EC:2.7.1.48]	0.534884	0.08	1.29741	0.395897	0.04029	6.68605	IUA-MV	0.15332
K00925	ackA; acetate kinase [EC:2.7.2.1]	0.860465	0.12	2.49362	0.627271	0.0449	7.17054	IUA-MV	0.15558
K00927	PGK, pgk; phosphoglycerate kinase [EC:2.7.2.3]	0.488372	0.08	1.20262	0.395897	0.04175	6.10465	IUA-MV	0.15332
K00928	lysC; aspartate kinase [EC:2.7.2.4]	0.55814	0.08	1.41929	0.395897	0.04176	6.97674	IUA-MV	0.15332
K00939	adk, AK; adenylate kinase [EC:2.7.4.3]	0.488372	0.08	1.20262	0.395897	0.04175	6.10465	IUA-MV	0.15332
K00941	thiD; hydroxymethylpyrimidine/phosphomethylpyrimidine kinase [EC:2.7.1.49 2.7.4.7]	0.488372	0.08	1.20262	0.395897	0.04175	6.10465	IUA-MV	0.15332
K00942	E2.7.4.8, gmk; guanylate kinase [EC:2.7.4.8]	0.930233	0.16	2.36437	0.791795	0.04331	5.81395	IUA-MV	0.15332
K00945	cmk; CMP/dCMP kinase [EC:2.7.4.25]	0.488372	0.08	1.20262	0.395897	0.04175	6.10465	IUA-MV	0.15332
K00948	PRPS, prsA; ribose-phosphate pyrophosphokinase [EC:2.7.6.1]	0.930233	0.16	2.36437	0.791795	0.04331	5.81395	IUA-MV	0.15332
K00949	thiN, TPK1, THI80; thiamine pyrophosphokinase [EC:2.7.6.2]	0.488372	0.08	1.20262	0.395897	0.04175	6.10465	IUA-MV	0.15332
K00951	relA; GTP pyrophosphokinase [EC:2.7.6.5]	0.534884	0.08	1.29741	0.395897	0.04029	6.68605	IUA-MV	0.15332
K00954	E2.7.7.3A, coaD, kdtB; pantetheine-phosphate adenylyltransferase [EC:2.7.7.3]	0.488372	0.08	1.20262	0.395897	0.04175	6.10465	IUA-MV	0.15332
K00969	nadD; nicotinate-nucleotide adenylyltransferase [EC:2.7.7.18]	0.488372	0.08	1.20262	0.395897	0.04175	6.10465	IUA-MV	0.15332
K00980	tagD; glycerol-3-phosphate cytidylyltransferase [EC:2.7.7.39]	0.44186	0.04	1.18125	0.282843	0.02852	11.0465	IUA-MV	0.15332
K00981	E2.7.7.41, CDS1, CDS2, cdsA; phosphatidate cytidylyltransferase [EC:2.7.7.41]	0.488372	0.08	1.20262	0.395897	0.04175	6.10465	IUA-MV	0.15332
K00995	pgsA, PGS1; CDP-diacylglycerol---glycerol-3-phosphate 3-phosphatidyltransferase [EC:2.7.8.5]	0.488372	0.08	1.20262	0.395897	0.04175	6.10465	IUA-MV	0.15332
K01000	mraY; phospho-N-acetylmuramoyl-pentapeptide-transferase [EC:2.7.8.13]	0.488372	0.08	1.20262	0.395897	0.04175	6.10465	IUA-MV	0.15332
K01056	PTH1, pth, spoVC; peptidyl-tRNA hydrolase, PTH1 family [EC:3.1.1.29]	0.488372	0.08	1.20262	0.395897	0.04175	6.10465	IUA-MV	0.15332
K01104	E3.1.3.48; protein-tyrosine phosphatase [EC:3.1.3.48]	1.93023	0.36	5.01139	1.79296	0.04412	5.36176	IUA-MV	0.15482
K01119	cpdB; 2',3'-cyclic-nucleotide 2'-phosphodiesterase / 3'-nucleotidase [EC:3.1.4.16 3.1.3.6]	0.488372	0.04	1.20262	0.282843	0.01404	12.2093	IUA-MV	0.15332
K01142	E3.1.11.2, xthA; exodeoxyribonuclease III [EC:3.1.11.2]	0.488372	0.08	1.20262	0.395897	0.04175	6.10465	IUA-MV	0.15332
K01193	INV, sacA; beta-fructofuranosidase [EC:3.2.1.26]	0.511628	0.04	1.4036	0.282843	0.02852	12.7907	IUA-MV	0.15332
K01243	mtnN, mtn, pfs; adenosylhomocysteine nucleosidase [EC:3.2.2.9]	0.488372	0.08	1.20262	0.395897	0.04175	6.10465	IUA-MV	0.15332
K01258	pepT; tripeptide aminopeptidase [EC:3.4.11.4]	0.767442	0.12	1.94981	0.627271	0.04256	6.39535	IUA-MV	0.15332
K01262	pepP; Xaa-Pro aminopeptidase [EC:3.4.11.9]	0.534884	0.08	1.29741	0.395897	0.04029	6.68605	IUA-MV	0.15332
K01265	map; methionyl aminopeptidase [EC:3.4.11.18]	0.488372	0.08	1.20262	0.395897	0.04175	6.10465	IUA-MV	0.15332
K01358	clpP, CLPP; ATP-dependent Clp protease, protease subunit [EC:3.4.21.92]	0.488372	0.08	1.20262	0.395897	0.04175	6.10465	IUA-MV	0.15332
K01372	BLMH, pepC; bleomycin hydrolase [EC:3.4.22.40]	0.534884	0.08	1.29741	0.395897	0.04029	6.68605	IUA-MV	0.15332
K01409	KAE1, tsaD, QRI7; N6-L-threonylcarbamoyladenine synthase [EC:2.3.1.234]	0.488372	0.08	1.20262	0.395897	0.04175	6.10465	IUA-MV	0.15332
K01424	E3.5.1.1, ansA, ansB; L-asparaginase [EC:3.5.1.1]	0.488372	0.08	1.20262	0.395897	0.04175	6.10465	IUA-MV	0.15332
K01462	PDF, def; peptide deformylase [EC:3.5.1.88]	0.930233	0.16	2.36437	0.791795	0.04331	5.81395	IUA-MV	0.15332
K01491	folD; methylenetetrahydrofolate dehydrogenase (NADP+) / methenyltetrahydrofolate cyclohydrolase [EC:1.5.1.5 3.5.4.9]	0.488372	0.08	1.20262	0.395897	0.04175	6.10465	IUA-MV	0.15332
K01520	dut, DUT; dUTP pyrophosphatase [EC:3.6.1.23]	0.488372	0.08	1.20262	0.395897	0.04175	6.10465	IUA-MV	0.15332
K01531	mgtA, mgtB; Mg2+-importing ATPase [EC:3.6.3.2]	0.511628	0.04	1.4036	0.282843	0.02852	12.7907	IUA-MV	0.15332
K01537	E3.6.3.8; Ca2+-transporting ATPase [EC:3.6.3.8]	0.627907	0.08	1.73237	0.395897	0.04176	7.84884	IUA-MV	0.15332
K01591	pyrF; orotidine-5'-phosphate decarboxylase [EC:4.1.1.23]	0.488372	0.08	1.20262	0.395897	0.04175	6.10465	IUA-MV	0.15332
K01624	FBA, fbaA; fructose-bisphosphate aldolase, class II [EC:4.1.2.13]	0.488372	0.08	1.20262	0.395897	0.04175	6.10465	IUA-MV	0.15332
K01689	ENO, eno; enolase [EC:4.2.1.11]	0.55814	0.08	1.41929	0.395897	0.04176	6.97674	IUA-MV	0.15332
K01756	purB, ADSL; adenylosuccinate lyase [EC:4.3.2.2]	0.488372	0.08	1.20262	0.395897	0.04175	6.10465	IUA-MV	0.15332
K01775	alr; alanine racemase [EC:5.1.1.1]	0.488372	0.08	1.20262	0.395897	0.04175	6.10465	IUA-MV	0.15332
K01776	murI; glutamate racemase [EC:5.1.1.3]	0.488372	0.08	1.20262	0.395897	0.04175	6.10465	IUA-MV	0.15332
K01783	rpe, RPE; ribulose-phosphate 3-epimerase [EC:5.1.3.1]	0.488372	0.08	1.20262	0.395897	0.04175	6.10465	IUA-MV	0.15332
K01784	galE, GALE; UDP-glucose 4-epimerase [EC:5.1.3.2]	0.488372	0.08	1.20262	0.395897	0.04175	6.10465	IUA-MV	0.15332
K01785	galM, GALM; aldose 1-epimerase [EC:5.1.3.3]	0.534884	0.08	1.29741	0.395897	0.04029	6.68605	IUA-MV	0.15332
K01791	wecB; UDP-N-acetylglucosamine 2-epimerase (non-hydrolysing) [EC:5.1.3.14]	0.488372	0.08	1.20262	0.395897	0.04175	6.10465	IUA-MV	0.15332
K01803	TPI, tpiA; triosephosphate isomerase (TIM) [EC:5.3.1.1]	0.534884	0.08	1.29741	0.395897	0.04029	6.68605	IUA-MV	0.15332
K01809	manA, MPI; mannose-6-phosphate isomerase [EC:5.3.1.8]	0.488372	0.08	1.20262	0.395897	0.04175	6.10465	IUA-MV	0.15332
K01810	GPI, pgi; glucose-6-phosphate isomerase [EC:5.3.1.9]	0.488372	0.08	1.20262	0.395897	0.04175	6.10465	IUA-MV	0.15332
K01835	pgm; phosphoglucomutase [EC:5.4.2.2]	0.488372	0.08	1.20262	0.395897	0.04175	6.10465	IUA-MV	0.15332
K01866	YARS, tyrS; tyrosyl-tRNA synthetase [EC:6.1.1.1]	0.488372	0.08	1.20262	0.395897	0.04175	6.10465	IUA-MV	0.15332
K01867	WARS, trpS; tryptophanyl-tRNA synthetase [EC:6.1.1.2]	0.488372	0.08	1.20262	0.395897	0.04175	6.10465	IUA-MV	0.15332
K01868	TARS, thrS; threonyl-tRNA synthetase [EC:6.1.1.3]	0.488372	0.08	1.20262	0.395897	0.04175	6.10465	IUA-MV	0.15332
K01869	LARS, leuS; leucyl-tRNA synthetase [EC:6.1.1.4]	0.488372	0.08	1.20262	0.395897	0.04175	6.10465	IUA-MV	0.15332
K01870	IARS, ileS; isoleucyl-tRNA synthetase [EC:6.1.1.5]	0.488372	0.08	1.20262	0.395897	0.04175	6.10465	IUA-MV	0.15332
K01872	AARS, alaS; alanyl-tRNA synthetase [EC:6.1.1.7]	0.488372	0.08	1.20262	0.395897	0.04175	6.10465	IUA-MV	0.15332
K01873	VARS, valS; valyl-tRNA synthetase [EC:6.1.1.9]	0.488372	0.08	1.20262	0.395897	0.04175	6.10465	IUA-MV	0.15332
K01874	MARS, metG; methionyl-tRNA synthetase [EC:6.1.1.10]	0.488372	0.08	1.20262	0.395897	0.04175	6.10465	IUA-MV	0.15332
K01875	SARS, serS; seryl-tRNA synthetase [EC:6.1.1.11]	0.488372	0.08	1.20262	0.395897	0.04175	6.10465	IUA-MV	0.15332
K01876	aspS; aspartyl-tRNA synthetase [EC:6.1.1.12]	0.488372	0.08	1.20262	0.395897	0.04175	6.10465	IUA-MV	0.15332
K01881	PARS, proS; prolyl-tRNA synthetase [EC:6.1.1.15]	0.488372	0.08	1.20262	0.395897	0.04175	6.10465	IUA-MV	0.15332
K01883	CARS, cysS; cysteinyl-tRNA synthetase [EC:6.1.1.16]	0.488372	0.08	1.20262	0.395897	0.04175	6.10465	IUA-MV	0.15332
K01887	RARS, argS; arginyl-tRNA synthetase [EC:6.1.1.19]	0.488372	0.08	1.20262	0.395897	0.04175	6.10465	IUA-MV	0.15332
K01889	FARSA, pheS; phenylalanyl-tRNA synthetase alpha chain [EC:6.1.1.20]	0.488372	0.08	1.20262	0.395897	0.04175	6.10465	IUA-MV	0.15332
K01890	FARSB, pheT; phenylalanyl-tRNA synthetase beta chain [EC:6.1.1.20]	0.488372	0.08	1.20262	0.395897	0.04175	6.10465	IUA-MV	0.15332
K01892	HARS, hisS; histidyl-tRNA synthetase [EC:6.1.1.21]	0.488372	0.08	1.20262	0.395897	0.04175	6.10465	IUA-MV	0.15332
K01893	NARS, asnS; asparaginyl-tRNA synthetase [EC:6.1.1.22]	0.488372	0.08	1.20262	0.395897	0.04175	6.10465	IUA-MV	0.15332
K01915	glnA, GLUL; glutamine synthetase [EC:6.3.1.2]	0.534884	0.08	1.29741	0.395897	0.04029	6.68605	IUA-MV	0.15332
K01921	ddl; D-alanine-D-alanine ligase [EC:6.3.2.4]	0.488372	0.08	1.20262	0.395897	0.04175	6.10465	IUA-MV	0.15332
K01924	murC; UDP-N-acetylmuramate--alanine ligase [EC:6.3.2.8]	0.488372	0.08	1.20262	0.395897	0.04175	6.10465	IUA-MV	0.15332
K01925	murD; UDP-N-acetylmuramoylalanine--D-glutamate ligase [EC:6.3.2.9]	0.488372	0.08	1.20262	0.395897	0.04175	6.10465	IUA-MV	0.15332
K01928	murE; UDP-N-acetylmuramoyl-L-alanyl-D-glutamate--2,6-diaminopimelate ligase [EC:6.3.2.13]	0.930233	0.16	2.36437	0.791795	0.04331	5.81395	IUA-MV	0.15332
K01929	murF; UDP-N-acetylmuramoyl-tripeptide--D-alanyl-D-alanine ligase [EC:6.3.2.10]	0.488372	0.08	1.20262	0.395897	0.04175	6.10465	IUA-MV	0.15332
K01934	MTHFS; 5-formyltetrahydrofolate cyclo-ligase [EC:6.3.3.2]	0.488372	0.08	1.20262	0.395897	0.04175	6.10465	IUA-MV	0.15332
K01937	pyrG, CTPS; CTP synthase [EC:6.3.4.2]	0.488372	0.08	1.20262	0.395897	0.04175	6.10465	IUA-MV	0.15332
K01938	fhs; formate--tetrahydrofolate ligase [EC:6.3.4.3]	0.488372	0.08	1.20262	0.395897	0.04175	6.10465	IUA-MV	0.15332
K01939	purA, ADSS; adenylosuccinate synthase [EC:6.3.4.4]	0.488372	0.08	1.20262	0.395897	0.04175	6.10465	IUA-MV	0.15332
K01951	guaA, GMPS; GMP synthase (glutamine-hydrolysing) [EC:6.3.5.2]	0.488372	0.08	1.20262	0.395897	0.04175	6.10465	IUA-MV	0.15332
K01955	carB, CPA2; carbamoyl-phosphate synthase large subunit [EC:6.3.5.5]	0.860465	0.16	2.25284	0.791795	0.04653	5.37791	IUA-MV	0.15751
K01956	carA, CPA1; carbamoyl-phosphate synthase small subunit [EC:6.3.5.5]	0.860465	0.16	2.25284	0.791795	0.04653	5.37791	IUA-MV	0.15751
K01972	E6.5.1.2, ligA, ligB; DNA ligase (NAD+) [EC:6.5.1.2]	0.488372	0.08	1.20262	0.395897	0.04175	6.10465	IUA-MV	0.15332
K01990	ABC-2.A; ABC-2 type transport system ATP-binding protein	2.76744	0.52	7.60901	2.7645	0.04823	5.322	IUA-MV	0.16194
K01992	ABC-2.P; ABC-2 type transport system permease protein	2.4186	0.44	6.29146	2.18679	0.04655	5.49683	IUA-MV	0.15751
K02003	ABC.CD.A; putative ABC transport system ATP-binding protein	1.88372	0.32	5.05781	1.63433	0.04492	5.88663	IUA-MV	0.15558
K02004	ABC.CD.P; putative ABC transport system permease protein	2.30233	0.36	5.74263	1.79296	0.04105	6.39535	IUA-MV	0.15332
K02025	ABC.MS.P; multiple sugar transport system permease protein	0.44186	0.04	1.18125	0.282843	0.02852	11.0465	IUA-MV	0.15332
K02026	ABC.MS.P1; multiple sugar transport system permease protein	0.44186	0.04	1.18125	0.282843	0.02852	11.0465	IUA-MV	0.15332
K02027	ABC.MS.S; multiple sugar transport system substrate-binding protein	0.72093	0.08	2.05085	0.565685	0.03042	9.01163	IUA-MV	0.15332
K02040	pstS; phosphate transport system substrate-binding protein	0.651163	0.12	1.82422	0.627271	0.04653	5.42636	IUA-MV	0.15751
K02044	phnD; phosphonate transport system substrate-binding protein	0.72093	0.08	1.94356	0.565685	0.02915	9.01163	IUA-MV	0.15332
K02069	ABC.X2.P; putative ABC transport system permease protein	0.488372	0.08	1.20262	0.395897	0.04175	6.10465	IUA-MV	0.15332
K02078	acpP; acyl carrier protein	0.488372	0.08	1.20262	0.395897	0.04175	6.10465	IUA-MV	0.15332
K02108	ATPF0A, atpB; F-type H+-transporting ATPase subunit a	0.488372	0.08	1.20262	0.395897	0.04175	6.10465	IUA-MV	0.15332
K02109	ATPF0B, atpF; F-type H+-transporting ATPase subunit b	0.488372	0.08	1.20262	0.395897	0.04175	6.10465	IUA-MV	0.15332
K02110	ATPF0C, atpE; F-type H+-transporting ATPase subunit c	0.488372	0.08	1.20262	0.395897	0.04175	6.10465	IUA-MV	0.15332
K02111	ATPF1A, atpA; F-type H+-transporting ATPase subunit alpha [EC:3.6.3.14]	0.488372	0.08	1.20262	0.395897	0.04175	6.10465	IUA-MV	0.15332
K02112	ATPF1B, atpD; F-type H+-transporting ATPase subunit beta [EC:3.6.3.14]	0.488372	0.08	1.20262	0.395897	0.04175	6.10465	IUA-MV	0.15332
K02113	ATPF1D, atpH; F-type H+-transporting ATPase subunit delta	0.488372	0.08	1.20262	0.395897	0.04175	6.10465	IUA-MV	0.15332
K02114	ATPF1E, atpC; F-type H+-transporting ATPase subunit epsilon	0.488372	0.08	1.20262	0.395897	0.04175	6.10465	IUA-MV	0.15332
K02115	ATPF1G, atpG; F-type H+-transporting ATPase subunit gamma	0.488372	0.08	1.20262	0.395897	0.04175	6.10465	IUA-MV	0.15332
K02238	comEC; competence protein ComEC	0.488372	0.08	1.20262	0.395897	0.04175	6.10465	IUA-MV	0.15332
K02313	dnaA; chromosomal replication initiator protein	0.488372	0.08	1.20262	0.395897	0.04175	6.10465	IUA-MV	0.15332
K02314	dnaB; replicative DNA helicase [EC:3.6.4.12]	0.488372	0.08	1.20262	0.395897	0.04175	6.10465	IUA-MV	0.15332
K02316	dnaG; DNA primase [EC:2.7.7.-]	0.488372	0.08	1.20262	0.395897	0.04175	6.10465	IUA-MV	0.15332
K02335	polA; DNA polymerase I [EC:2.7.7.7]	0.488372	0.08	1.20262	0.395897	0.04175	6.10465	IUA-MV	0.15332
K02337	dnaE; DNA polymerase III subunit alpha [EC:2.7.7.7]	0.488372	0.08	1.20262	0.395897	0.04175	6.10465	IUA-MV	0.15332
K02338	dnaN; DNA polymerase III subunit beta [EC:2.7.7.7]	0.488372	0.08	1.20262	0.395897	0.04175	6.10465	IUA-MV	0.15332
K02340	holA; DNA polymerase III subunit delta [EC:2.7.7.7]	0.488372	0.08	1.20262	0.395897	0.04175	6.10465	IUA-MV	0.15332
K02341	holB; DNA polymerase III subunit delta' [EC:2.7.7.7]	0.488372	0.08	1.20262	0.395897	0.04175	6.10465	IUA-MV	0.15332
K02342	dnaQ; DNA polymerase III subunit epsilon [EC:2.7.7.7]	0.813953	0.12	2.00304	0.627271	0.04105	6.78295	IUA-MV	0.15332
K02343	dnaX; DNA polymerase III subunit gamma/tau [EC:2.7.7.7]	0.488372	0.08	1.20262	0.395897	0.04175	6.10465	IUA-MV	0.15332
K02346	dinB; DNA polymerase IV [EC:2.7.7.7]	0.488372	0.08	1.20262	0.395897	0.04175	6.10465	IUA-MV	0.15332
K02355	fusA, GFM, EFG; elongation factor G	0.534884	0.08	1.29741	0.395897	0.04029	6.68605	IUA-MV	0.15332
K02356	efp; elongation factor P	0.930233	0.16	2.36437	0.791795	0.04331	5.81395	IUA-MV	0.15332
K02357	tsf, TSFM; elongation factor Ts	0.488372	0.08	1.20262	0.395897	0.04175	6.10465	IUA-MV	0.15332
K02358	tuf, TUFM; elongation factor Tu	0.488372	0.08	1.20262	0.395897	0.04175	6.10465	IUA-MV	0.15332
K02469	gyrA; DNA gyrase subunit A [EC:5.99.1.3]	0.488372	0.08	1.20262	0.395897	0.04175	6.10465	IUA-MV	0.15332
K02470	gyrB; DNA gyrase subunit B [EC:5.99.1.3]	0.488372	0.08	1.20262	0.395897	0.04175	6.10465	IUA-MV	0.15332
K02493	hemK, prmC, HEMK; release factor glutamine methyltransferase [EC:2.1.1.297]	0.488372	0.08	1.20262	0.395897	0.04175	6.10465	IUA-MV	0.15332
K02503	HINT1, hinT, hit; histidine triad (HIT) family protein	0.488372	0.08	1.20262	0.395897	0.04175	6.10465	IUA-MV	0.15332
K02518	infA; translation initiation factor IF-1	0.488372	0.08	1.20262	0.395897	0.04175	6.10465	IUA-MV	0.15332
K02519	infB, MTIF2; translation initiation factor IF-2	0.488372	0.08	1.20262	0.395897	0.04175	6.10465	IUA-MV	0.15332
K02520	infC, MTIF3; translation initiation factor IF-3	0.488372	0.08	1.20262	0.395897	0.04175	6.10465	IUA-MV	0.15332
K02528	ksgA; 16S rRNA (adenine1518-N6/adenine1519-N6)-dimethyltransferase [EC:2.1.1.182]	0.488372	0.08	1.20262	0.395897	0.04175	6.10465	IUA-MV	0.15332
K02529	lacI, galR; LacI family transcriptional regulator	1.88372	0.32	5.05781	1.63433	0.04492	5.88663	IUA-MV	0.15558
K02563	murG; UDP-N-acetylglucosamine--N-acetylmuramyl-(pentapeptide) pyrophosphoryl-undecaprenol N-acetylglucosamine transferase [EC:2.4.1.227]	0.488372	0.08	1.20262	0.395897	0.04175	6.10465	IUA-MV	0.15332
K02564	nagB, GNPDA; glucosamine-6-phosphate deaminase [EC:3.5.99.6]	0.534884	0.08	1.29741	0.395897	0.04029	6.68605	IUA-MV	0.15332
K02600	nusA; N utilization substance protein A	0.488372	0.08	1.20262	0.395897	0.04175	6.10465	IUA-MV	0.15332
K02601	nusG; transcriptional antiterminator NusG	0.488372	0.08	1.20262	0.395897	0.04175	6.10465	IUA-MV	0.15332
K02621	parC; topoisomerase IV subunit A [EC:5.99.1.-]	0.488372	0.08	1.20262	0.395897	0.04175	6.10465	IUA-MV	0.15332
K02622	parE; topoisomerase IV subunit B [EC:5.99.1.-]	0.488372	0.08	1.20262	0.395897	0.04175	6.10465	IUA-MV	0.15332
K02687	prmA; ribosomal protein L11 methyltransferase [EC:2.1.1.-]	0.488372	0.08	1.20262	0.395897	0.04175	6.10465	IUA-MV	0.15332
K02781	PTS-Gut-EIIA, srlB; PTS system, glucitol/sorbitol-specific IIA component [EC:2.7.1.198]	0.44186	0.04	1.18125	0.282843	0.02852	11.0465	IUA-MV	0.15332
K02824	pyrP, uraA; uracil permease	0.488372	0.08	1.20262	0.395897	0.04175	6.10465	IUA-MV	0.15332
K02834	rbfA; ribosome-binding factor A	0.488372	0.08	1.20262	0.395897	0.04175	6.10465	IUA-MV	0.15332
K02835	prfA, MTRF1, MRF1; peptide chain release factor 1	0.488372	0.08	1.20262	0.395897	0.04175	6.10465	IUA-MV	0.15332
K02836	prfB; peptide chain release factor 2	0.488372	0.08	1.20262	0.395897	0.04175	6.10465	IUA-MV	0.15332
K02837	prfC; peptide chain release factor 3	0.488372	0.08	1.20262	0.395897	0.04175	6.10465	IUA-MV	0.15332
K02838	frr, MRRF, RRF; ribosome recycling factor	0.488372	0.08	1.20262	0.395897	0.04175	6.10465	IUA-MV	0.15332
K02860	rimM; 16S rRNA processing protein RimM	0.488372	0.08	1.20262	0.395897	0.04175	6.10465	IUA-MV	0.15332
K02863	RP-L1, MRPL1, rplA; large subunit ribosomal protein L1	0.488372	0.08	1.20262	0.395897	0.04175	6.10465	IUA-MV	0.15332
K02864	RP-L10, MRPL10, rplJ; large subunit ribosomal protein L10	0.488372	0.08	1.20262	0.395897	0.04175	6.10465	IUA-MV	0.15332
K02867	RP-L11, MRPL11, rplK; large subunit ribosomal protein L11	0.488372	0.08	1.20262	0.395897	0.04175	6.10465	IUA-MV	0.15332
K02871	RP-L13, MRPL13, rplM; large subunit ribosomal protein L13	0.488372	0.08	1.20262	0.395897	0.04175	6.10465	IUA-MV	0.15332
K02874	RP-L14, MRPL14, rplN; large subunit ribosomal protein L14	0.488372	0.08	1.20262	0.395897	0.04175	6.10465	IUA-MV	0.15332
K02876	RP-L15, MRPL15, rplO; large subunit ribosomal protein L15	0.488372	0.08	1.20262	0.395897	0.04175	6.10465	IUA-MV	0.15332
K02878	RP-L16, MRPL16, rplP; large subunit ribosomal protein L16	0.488372	0.08	1.20262	0.395897	0.04175	6.10465	IUA-MV	0.15332
K02879	RP-L17, MRPL17, rplQ; large subunit ribosomal protein L17	0.488372	0.08	1.20262	0.395897	0.04175	6.10465	IUA-MV	0.15332
K02881	RP-L18, MRPL18, rplR; large subunit ribosomal protein L18	0.488372	0.08	1.20262	0.395897	0.04175	6.10465	IUA-MV	0.15332
K02884	RP-L19, MRPL19, rplS; large subunit ribosomal protein L19	0.488372	0.08	1.20262	0.395897	0.04175	6.10465	IUA-MV	0.15332
K02886	RP-L2, MRPL2, rplB; large subunit ribosomal protein L2	0.488372	0.08	1.20262	0.395897	0.04175	6.10465	IUA-MV	0.15332
K02887	RP-L20, MRPL20, rplT; large subunit ribosomal protein L20	0.488372	0.08	1.20262	0.395897	0.04175	6.10465	IUA-MV	0.15332
K02888	RP-L21, MRPL21, rplU; large subunit ribosomal protein L21	0.488372	0.08	1.20262	0.395897	0.04175	6.10465	IUA-MV	0.15332
K02890	RP-L22, MRPL22, rplV; large subunit ribosomal protein L22	0.488372	0.08	1.20262	0.395897	0.04175	6.10465	IUA-MV	0.15332
K02892	RP-L23, MRPL23, rplW; large subunit ribosomal protein L23	0.488372	0.08	1.20262	0.395897	0.04175	6.10465	IUA-MV	0.15332
K02895	RP-L24, MRPL24, rplX; large subunit ribosomal protein L24	0.488372	0.08	1.20262	0.395897	0.04175	6.10465	IUA-MV	0.15332
K02899	RP-L27, MRPL27, rpmA; large subunit ribosomal protein L27	0.488372	0.08	1.20262	0.395897	0.04175	6.10465	IUA-MV	0.15332
K02902	RP-L28, MRPL28, rpmB; large subunit ribosomal protein L28	0.488372	0.08	1.20262	0.395897	0.04175	6.10465	IUA-MV	0.15332
K02904	RP-L29, rpmC; large subunit ribosomal protein L29	0.488372	0.08	1.20262	0.395897	0.04175	6.10465	IUA-MV	0.15332
K02906	RP-L3, MRPL3, rplC; large subunit ribosomal protein L3	0.488372	0.08	1.20262	0.395897	0.04175	6.10465	IUA-MV	0.15332
K02907	RP-L30, MRPL30, rpmD; large subunit ribosomal protein L30	0.488372	0.08	1.20262	0.395897	0.04175	6.10465	IUA-MV	0.15332
K02909	RP-L31, rpmE; large subunit ribosomal protein L31	0.488372	0.08	1.20262	0.395897	0.04175	6.10465	IUA-MV	0.15332
K02911	RP-L32, MRPL32, rpmF; large subunit ribosomal protein L32	0.488372	0.08	1.20262	0.395897	0.04175	6.10465	IUA-MV	0.15332
K02913	RP-L33, MRPL33, rpmG; large subunit ribosomal protein L33	0.72093	0.12	1.9679	0.627271	0.0449	6.00775	IUA-MV	0.15558
K02914	RP-L34, MRPL34, rpmH; large subunit ribosomal protein L34	0.488372	0.08	1.20262	0.395897	0.04175	6.10465	IUA-MV	0.15332
K02916	RP-L35, MRPL35, rpmI; large subunit ribosomal protein L35	0.488372	0.08	1.20262	0.395897	0.04175	6.10465	IUA-MV	0.15332
K02926	RP-L4, MRPL4, rplD; large subunit ribosomal protein L4	0.488372	0.08	1.20262	0.395897	0.04175	6.10465	IUA-MV	0.15332
K02931	RP-L5, MRPL5, rplE; large subunit ribosomal protein L5	0.488372	0.08	1.20262	0.395897	0.04175	6.10465	IUA-MV	0.15332
K02933	RP-L6, MRPL6, rplF; large subunit ribosomal protein L6	0.488372	0.08	1.20262	0.395897	0.04175	6.10465	IUA-MV	0.15332
K02935	RP-L7, MRPL12, rplL; large subunit ribosomal protein L7/L12	0.488372	0.08	1.20262	0.395897	0.04175	6.10465	IUA-MV	0.15332
K02939	RP-L9, MRPL9, rplI; large subunit ribosomal protein L9	0.488372	0.08	1.20262	0.395897	0.04175	6.10465	IUA-MV	0.15332
K02945	RP-S1, rpsA; small subunit ribosomal protein S1	0.488372	0.08	1.20262	0.395897	0.04175	6.10465	IUA-MV	0.15332
K02946	RP-S10, MRPS10, rpsJ; small subunit ribosomal protein S10	0.488372	0.08	1.20262	0.395897	0.04175	6.10465	IUA-MV	0.15332
K02948	RP-S11, MRPS11, rpsK; small subunit ribosomal protein S11	0.488372	0.08	1.20262	0.395897	0.04175	6.10465	IUA-MV	0.15332
K02950	RP-S12, MRPS12, rpsL; small subunit ribosomal protein S12	0.488372	0.08	1.20262	0.395897	0.04175	6.10465	IUA-MV	0.15332
K02952	RP-S13, rpsM; small subunit ribosomal protein S13	0.488372	0.08	1.20262	0.395897	0.04175	6.10465	IUA-MV	0.15332
K02954	RP-S14, MRPS14, rpsN; small subunit ribosomal protein S14	0.55814	0.08	1.41929	0.395897	0.04176	6.97674	IUA-MV	0.15332
K02956	RP-S15, MRPS15, rpsO; small subunit ribosomal protein S15	0.488372	0.08	1.20262	0.395897	0.04175	6.10465	IUA-MV	0.15332
K02959	RP-S16, MRPS16, rpsP; small subunit ribosomal protein S16	0.488372	0.08	1.20262	0.395897	0.04175	6.10465	IUA-MV	0.15332
K02961	RP-S17, MRPS17, rpsQ; small subunit ribosomal protein S17	0.488372	0.08	1.20262	0.395897	0.04175	6.10465	IUA-MV	0.15332
K02963	RP-S18, MRPS18, rpsR; small subunit ribosomal protein S18	0.488372	0.08	1.20262	0.395897	0.04175	6.10465	IUA-MV	0.15332
K02965	RP-S19, rpsS; small subunit ribosomal protein S19	0.488372	0.08	1.20262	0.395897	0.04175	6.10465	IUA-MV	0.15332
K02967	RP-S2, MRPS2, rpsB; small subunit ribosomal protein S2	0.488372	0.08	1.20262	0.395897	0.04175	6.10465	IUA-MV	0.15332
K02968	RP-S20, rpsT; small subunit ribosomal protein S20	0.488372	0.08	1.20262	0.395897	0.04175	6.10465	IUA-MV	0.15332
K02970	RP-S21, MRPS21, rpsU; small subunit ribosomal protein S21	0.488372	0.08	1.20262	0.395897	0.04175	6.10465	IUA-MV	0.15332
K02982	RP-S3, rpsC; small subunit ribosomal protein S3	0.488372	0.08	1.20262	0.395897	0.04175	6.10465	IUA-MV	0.15332
K02986	RP-S4, rpsD; small subunit ribosomal protein S4	0.488372	0.08	1.20262	0.395897	0.04175	6.10465	IUA-MV	0.15332
K02988	RP-S5, MRPS5, rpsE; small subunit ribosomal protein S5	0.488372	0.08	1.20262	0.395897	0.04175	6.10465	IUA-MV	0.15332
K02990	RP-S6, MRPS6, rpsF; small subunit ribosomal protein S6	0.488372	0.08	1.20262	0.395897	0.04175	6.10465	IUA-MV	0.15332
K02992	RP-S7, MRPS7, rpsG; small subunit ribosomal protein S7	0.488372	0.08	1.20262	0.395897	0.04175	6.10465	IUA-MV	0.15332
K02994	RP-S8, rpsH; small subunit ribosomal protein S8	0.488372	0.08	1.20262	0.395897	0.04175	6.10465	IUA-MV	0.15332
K02996	RP-S9, MRPS9, rpsI; small subunit ribosomal protein S9	0.488372	0.08	1.20262	0.395897	0.04175	6.10465	IUA-MV	0.15332
K03040	rpoA; DNA-directed RNA polymerase subunit alpha [EC:2.7.7.6]	0.488372	0.08	1.20262	0.395897	0.04175	6.10465	IUA-MV	0.15332
K03043	rpoB; DNA-directed RNA polymerase subunit beta [EC:2.7.7.6]	0.488372	0.08	1.20262	0.395897	0.04175	6.10465	IUA-MV	0.15332
K03046	rpoC; DNA-directed RNA polymerase subunit beta' [EC:2.7.7.6]	0.488372	0.08	1.20262	0.395897	0.04175	6.10465	IUA-MV	0.15332
K03070	secA; preprotein translocase subunit SecA	0.488372	0.08	1.20262	0.395897	0.04175	6.10465	IUA-MV	0.15332
K03073	secE; preprotein translocase subunit SecE	0.488372	0.08	1.20262	0.395897	0.04175	6.10465	IUA-MV	0.15332
K03075	secG; preprotein translocase subunit SecG	0.488372	0.08	1.20262	0.395897	0.04175	6.10465	IUA-MV	0.15332
K03076	secY; preprotein translocase subunit SecY	0.488372	0.08	1.20262	0.395897	0.04175	6.10465	IUA-MV	0.15332
K03086	rpoD; RNA polymerase primary sigma factor	0.534884	0.08	1.29741	0.395897	0.04029	6.68605	IUA-MV	0.15332
K03100	lepB; signal peptidase I [EC:3.4.21.89]	0.790698	0.12	2.09941	0.627271	0.04332	6.58915	IUA-MV	0.15332
K03101	lspA; signal peptidase II [EC:3.4.23.36]	0.488372	0.08	1.20262	0.395897	0.04175	6.10465	IUA-MV	0.15332
K03106	SRP54, ffh; signal recognition particle subunit SRP54 [EC:3.6.5.4]	0.488372	0.08	1.20262	0.395897	0.04175	6.10465	IUA-MV	0.15332
K03110	ftsY; fused signal recognition particle receptor	0.488372	0.08	1.20262	0.395897	0.04175	6.10465	IUA-MV	0.15332
K03111	ssb; single-strand DNA-binding protein	0.651163	0.08	1.82422	0.395897	0.04029	8.13953	IUA-MV	0.15332
K03168	topA; DNA topoisomerase I [EC:5.99.1.2]	0.488372	0.08	1.20262	0.395897	0.04175	6.10465	IUA-MV	0.15332
K03177	truB, PUS4, TRUB1; tRNA pseudouridine55 synthase [EC:5.4.99.25]	0.488372	0.08	1.20262	0.395897	0.04175	6.10465	IUA-MV	0.15332
K03210	yajC; preprotein translocase subunit YajC	0.488372	0.08	1.20262	0.395897	0.04175	6.10465	IUA-MV	0.15332
K03215	rumA; 23S rRNA (uracil1939-C5)-methyltransferase [EC:2.1.1.190]	0.488372	0.08	1.20262	0.395897	0.04175	6.10465	IUA-MV	0.15332
K03217	yidC, spoIIIJ, OXA1, ccfA; YidC/Oxa1 family membrane protein insertase	0.930233	0.16	2.36437	0.791795	0.04331	5.81395	IUA-MV	0.15332
K03282	mscL; large conductance mechanosensitive channel	0.488372	0.08	1.20262	0.395897	0.04175	6.10465	IUA-MV	0.15332
K03284	corA; magnesium transporter	0.348837	0	1.04389	0	0.01411	big	IUA-MV	0.15332
K03305	TC.POT; proton-dependent oligopeptide transporter, POT family	0.488372	0.08	1.20262	0.395897	0.04175	6.10465	IUA-MV	0.15332
K03424	tatD; TatD DNase family protein [EC:3.1.21.-]	0.488372	0.08	1.20262	0.395897	0.04175	6.10465	IUA-MV	0.15332
K03437	spoU; RNA methyltransferase, TrmH family	0.488372	0.08	1.20262	0.395897	0.04175	6.10465	IUA-MV	0.15332
K03438	mraW, rsmH; 16S rRNA (cytosine1402-N4)-methyltransferase [EC:2.1.1.199]	0.488372	0.08	1.20262	0.395897	0.04175	6.10465	IUA-MV	0.15332
K03439	trmB, METTL1; tRNA (guanine-N7-)-methyltransferase [EC:2.1.1.33]	0.488372	0.08	1.20262	0.395897	0.04175	6.10465	IUA-MV	0.15332
K03466	ftsK, spoIIIE; DNA segregation ATPase FtsK/SpoIIIE, S-DNA-T family	0.488372	0.12	1.20262	0.627271	0.0482	4.06977	IUA-MV	0.16194
K03469	rnhA, RNASEH1; ribonuclease HI [EC:3.1.26.4]	0.651163	0.12	1.82422	0.627271	0.04653	5.42636	IUA-MV	0.15751
K03470	rnhB; ribonuclease HII [EC:3.1.26.4]	0.488372	0.08	1.20262	0.395897	0.04175	6.10465	IUA-MV	0.15332
K03488	licT, bglG; beta-glucoside operon transcriptional antiterminator	0.44186	0.04	1.18125	0.282843	0.02852	11.0465	IUA-MV	0.15332
K03492	ydhQ; GntR family transcriptional regulator	0.511628	0.04	1.4036	0.282843	0.02852	12.7907	IUA-MV	0.15332
K03495	gidA, mnmG, MTO1; tRNA uridine 5-carboxymethylaminomethyl modification enzyme	0.488372	0.08	1.20262	0.395897	0.04175	6.10465	IUA-MV	0.15332
K03496	parA, soj; chromosome partitioning protein	0.674419	0.12	1.71438	0.627271	0.04411	5.62016	IUA-MV	0.15482
K03497	parB, spo0J; chromosome partitioning protein, ParB family	0.930233	0.16	2.36437	0.791795	0.04331	5.81395	IUA-MV	0.15332
K03501	gidB, rsmG; 16S rRNA (guanine527-N7)-methyltransferase [EC:2.1.1.170]	0.488372	0.08	1.20262	0.395897	0.04175	6.10465	IUA-MV	0.15332
K03530	hupB; DNA-binding protein HU-beta	0.72093	0.12	1.82998	0.627271	0.04334	6.00775	IUA-MV	0.15332
K03531	ftsZ; cell division protein FtsZ	0.488372	0.08	1.20262	0.395897	0.04175	6.10465	IUA-MV	0.15332
K03536	rnpA; ribonuclease P protein component [EC:3.1.26.5]	0.488372	0.08	1.20262	0.395897	0.04175	6.10465	IUA-MV	0.15332
K03544	clpX, CLPX; ATP-dependent Clp protease ATP-binding subunit ClpX	0.488372	0.08	1.20262	0.395897	0.04175	6.10465	IUA-MV	0.15332
K03545	tig; trigger factor	0.488372	0.08	1.20262	0.395897	0.04175	6.10465	IUA-MV	0.15332
K03550	ruvA; holliday junction DNA helicase RuvA [EC:3.6.4.12]	0.488372	0.08	1.20262	0.395897	0.04175	6.10465	IUA-MV	0.15332
K03551	ruvB; holliday junction DNA helicase RuvB [EC:3.6.4.12]	0.488372	0.08	1.20262	0.395897	0.04175	6.10465	IUA-MV	0.15332
K03553	recA; recombination protein RecA	0.488372	0.08	1.20262	0.395897	0.04175	6.10465	IUA-MV	0.15332
K03555	mutS; DNA mismatch repair protein MutS	0.488372	0.08	1.20262	0.395897	0.04175	6.10465	IUA-MV	0.15332
K03565	recX; regulatory protein	0.488372	0.08	1.20262	0.395897	0.04175	6.10465	IUA-MV	0.15332
K03569	mreB; rod shape-determining protein MreB and related proteins	0.930233	0.16	2.36437	0.791795	0.04331	5.81395	IUA-MV	0.15332
K03570	mreC; rod shape-determining protein MreC	0.488372	0.08	1.20262	0.395897	0.04175	6.10465	IUA-MV	0.15332
K03572	mutL; DNA mismatch repair protein MutL	0.488372	0.08	1.20262	0.395897	0.04175	6.10465	IUA-MV	0.15332
K03574	mutT, NUDT15, MTH2; 8-oxo-dGTP diphosphatase [EC:3.6.1.55]	0.488372	0.08	1.20262	0.395897	0.04175	6.10465	IUA-MV	0.15332
K03584	recO; DNA repair protein RecO (recombination protein O)	0.488372	0.08	1.20262	0.395897	0.04175	6.10465	IUA-MV	0.15332
K03588	ftsW, spoVE; cell division protein FtsW	0.488372	0.08	1.20262	0.395897	0.04175	6.10465	IUA-MV	0.15332
K03589	ftsQ; cell division protein FtsQ	0.488372	0.08	1.20262	0.395897	0.04175	6.10465	IUA-MV	0.15332
K03590	ftsA; cell division protein FtsA	0.488372	0.08	1.20262	0.395897	0.04175	6.10465	IUA-MV	0.15332
K03595	era, ERAL1; GTPase	0.488372	0.08	1.20262	0.395897	0.04175	6.10465	IUA-MV	0.15332
K03596	lepA; GTP-binding protein LepA	0.488372	0.08	1.20262	0.395897	0.04175	6.10465	IUA-MV	0.15332
K03601	xseA; exodeoxyribonuclease VII large subunit [EC:3.1.11.6]	0.488372	0.08	1.20262	0.395897	0.04175	6.10465	IUA-MV	0.15332
K03602	xseB; exodeoxyribonuclease VII small subunit [EC:3.1.11.6]	0.488372	0.08	1.20262	0.395897	0.04175	6.10465	IUA-MV	0.15332
K03624	greA; transcription elongation factor GreA	0.813953	0.12	2.00304	0.627271	0.04105	6.78295	IUA-MV	0.15332
K03625	nusB; N utilization substance protein B	0.488372	0.08	1.20262	0.395897	0.04175	6.10465	IUA-MV	0.15332
K03629	recF; DNA replication and repair protein RecF	0.488372	0.08	1.20262	0.395897	0.04175	6.10465	IUA-MV	0.15332
K03630	radC; DNA repair protein RadC	0.488372	0.08	1.20262	0.395897	0.04175	6.10465	IUA-MV	0.15332
K03631	recN; DNA repair protein RecN (Recombination protein N)	0.488372	0.08	1.20262	0.395897	0.04175	6.10465	IUA-MV	0.15332
K03648	UNG, UDG; uracil-DNA glycosylase [EC:3.2.2.27]	0.488372	0.08	1.20262	0.395897	0.04175	6.10465	IUA-MV	0.15332
K03650	mnmE, trmE, MSS1; tRNA modification GTPase [EC:3.6.-.-]	0.488372	0.08	1.20262	0.395897	0.04175	6.10465	IUA-MV	0.15332
K03655	recG; ATP-dependent DNA helicase RecG [EC:3.6.4.12]	0.813953	0.12	2.00304	0.627271	0.04105	6.78295	IUA-MV	0.15332
K03657	uvrD, pcrA; DNA helicase II / ATP-dependent DNA helicase PcrA [EC:3.6.4.12]	0.976744	0.16	2.40524	0.791795	0.04175	6.10465	IUA-MV	0.15332
K03664	smpB; SsrA-binding protein	0.488372	0.08	1.20262	0.395897	0.04175	6.10465	IUA-MV	0.15332
K03665	hflX; GTPase	0.488372	0.08	1.20262	0.395897	0.04175	6.10465	IUA-MV	0.15332
K03671	trxA; thioredoxin 1	0.55814	0.12	1.41929	0.627271	0.04652	4.65116	IUA-MV	0.15751
K03685	rnc, DROSHA, RNT1; ribonuclease III [EC:3.1.26.3]	0.488372	0.08	1.20262	0.395897	0.04175	6.10465	IUA-MV	0.15332
K03686	dnaJ; molecular chaperone DnaJ	0.488372	0.08	1.20262	0.395897	0.04175	6.10465	IUA-MV	0.15332
K03687	GRPE; molecular chaperone GrpE	0.488372	0.08	1.20262	0.395897	0.04175	6.10465	IUA-MV	0.15332
K03696	clpC; ATP-dependent Clp protease ATP-binding subunit ClpC	0.488372	0.08	1.20262	0.395897	0.04175	6.10465	IUA-MV	0.15332
K03701	uvrA; excinuclease ABC subunit A	0.976744	0.16	2.40524	0.791795	0.04175	6.10465	IUA-MV	0.15332
K03702	uvrB; excinuclease ABC subunit B	0.488372	0.08	1.20262	0.395897	0.04175	6.10465	IUA-MV	0.15332
K03703	uvrC; excinuclease ABC subunit C	0.488372	0.08	1.20262	0.395897	0.04175	6.10465	IUA-MV	0.15332
K03723	mfd; transcription-repair coupling factor (superfamily II helicase) [EC:3.6.4.-]	0.488372	0.08	1.20262	0.395897	0.04175	6.10465	IUA-MV	0.15332
K03733	xerC; integrase/recombinase XerC	0.488372	0.08	1.20262	0.395897	0.04175	6.10465	IUA-MV	0.15332
K03734	apbE; FAD:protein FMN transferase [EC:2.7.1.180]	0.488372	0.08	1.20262	0.395897	0.04175	6.10465	IUA-MV	0.15332
K03744	lemA; LemA protein	0.488372	0.08	1.20262	0.395897	0.04175	6.10465	IUA-MV	0.15332
K03797	E3.4.21.102, prc, ctpA; carboxyl-terminal processing protease [EC:3.4.21.102]	0.372093	0	1.27285	0	0.02918	big	IUA-MV	0.15332
K03798	ftsH, hflB; cell division protease FtsH [EC:3.4.24.-]	0.488372	0.08	1.20262	0.395897	0.04175	6.10465	IUA-MV	0.15332
K03799	htpX; heat shock protein HtpX [EC:3.4.24.-]	0.488372	0.08	1.20262	0.395897	0.04175	6.10465	IUA-MV	0.15332
K03816	xpt; xanthine phosphoribosyltransferase [EC:2.4.2.22]	0.488372	0.08	1.20262	0.395897	0.04175	6.10465	IUA-MV	0.15332
K03925	mraZ; MraZ protein	0.488372	0.08	1.20262	0.395897	0.04175	6.10465	IUA-MV	0.15332
K03977	engA, der; GTPase	0.488372	0.08	1.20262	0.395897	0.04175	6.10465	IUA-MV	0.15332
K03978	engB; GTP-binding protein	0.488372	0.08	1.20262	0.395897	0.04175	6.10465	IUA-MV	0.15332
K03979	obgE, cgtA; GTPase [EC:3.6.5.-]	0.488372	0.08	1.20262	0.395897	0.04175	6.10465	IUA-MV	0.15332
K04043	dnaK, HSPA9; molecular chaperone DnaK	0.488372	0.08	1.20262	0.395897	0.04175	6.10465	IUA-MV	0.15332
K04047	dps; starvation-inducible DNA-binding protein	0.488372	0.04	1.20262	0.282843	0.01404	12.2093	IUA-MV	0.15332
K04066	priA; primosomal protein N' (replication factor Y) (superfamily II helicase) [EC:3.6.4.-]	0.488372	0.08	1.20262	0.395897	0.04175	6.10465	IUA-MV	0.15332
K04068	nrdG; anaerobic ribonucleoside-triphosphate reductase activating protein [EC:1.97.1.4]	0.488372	0.08	1.20262	0.395897	0.04175	6.10465	IUA-MV	0.15332
K04075	tilS, mesJ; tRNA(Ile)-lysidine synthase [EC:6.3.4.19]	0.488372	0.08	1.20262	0.395897	0.04175	6.10465	IUA-MV	0.15332
K04077	groEL, HSPD1; chaperonin GroEL	0.488372	0.08	1.20262	0.395897	0.04175	6.10465	IUA-MV	0.15332
K04078	groES, HSPE1; chaperonin GroES	0.488372	0.08	1.20262	0.395897	0.04175	6.10465	IUA-MV	0.15332
K04094	trmFO, gid; methylenetetrahydrofolate--tRNA-(uracil-5-)-methyltransferase [EC:2.1.1.74]	0.44186	0.04	1.18125	0.282843	0.02852	11.0465	IUA-MV	0.15332
K04096	smf; DNA processing protein	0.488372	0.08	1.20262	0.395897	0.04175	6.10465	IUA-MV	0.15332
K04485	radA, sms; DNA repair protein RadA/Sms	0.488372	0.08	1.20262	0.395897	0.04175	6.10465	IUA-MV	0.15332
K04567	KARS, lysS; lysyl-tRNA synthetase, class II [EC:6.1.1.6]	0.488372	0.08	1.20262	0.395897	0.04175	6.10465	IUA-MV	0.15332
K04763	xerD; integrase/recombinase XerD	0.488372	0.08	1.20262	0.395897	0.04175	6.10465	IUA-MV	0.15332
K05366	mrcA; penicillin-binding protein 1A [EC:2.4.1.129 3.4.16.4]	0.534884	0.12	1.29741	0.627271	0.04653	4.45736	IUA-MV	0.15751
K05592	deaD, cshA; ATP-dependent RNA helicase DeaD [EC:3.6.4.13]	0.488372	0.08	1.20262	0.395897	0.04175	6.10465	IUA-MV	0.15332
K05837	rodA, mrdB; rod shape determining protein RodA	0.488372	0.08	1.20262	0.395897	0.04175	6.10465	IUA-MV	0.15332
K06131	clsA_B; cardiolipin synthase A/B [EC:2.7.8.-]	0.604651	0.08	1.49825	0.395897	0.0403	7.55814	IUA-MV	0.15332
K06147	ABCB-BAC; ATP-binding cassette, subfamily B, bacterial	2.65116	0.32	7.36751	1.58359	0.03887	8.28488	IUA-MV	0.15332
K06148	ABCC-BAC; ATP-binding cassette, subfamily C, bacterial	0.953488	0.12	2.68109	0.848528	0.03106	7.94574	IUA-MV	0.15332
K06158	ABCF3; ATP-binding cassette, subfamily F, member 3	0.488372	0.08	1.20262	0.395897	0.04175	6.10465	IUA-MV	0.15332
K06173	truA, PUS1; tRNA pseudouridine38-40 synthase [EC:5.4.99.12]	0.488372	0.08	1.20262	0.395897	0.04175	6.10465	IUA-MV	0.15332
K06178	rluB; 23S rRNA pseudouridine2605 synthase [EC:5.4.99.22]	0.488372	0.08	1.20262	0.395897	0.04175	6.10465	IUA-MV	0.15332
K06180	rluD; 23S rRNA pseudouridine1911/1915/1917 synthase [EC:5.4.99.23]	1.46512	0.28	3.60785	1.40029	0.0441	5.23256	IUA-MV	0.15482
K06183	rsuA; 16S rRNA pseudouridine516 synthase [EC:5.4.99.19]	0.44186	0.04	1.18125	0.282843	0.02852	11.0465	IUA-MV	0.15332
K06187	recR; recombination protein RecR	0.488372	0.08	1.20262	0.395897	0.04175	6.10465	IUA-MV	0.15332
K06199	crcB, FEX; fluoride exporter	0.930233	0.16	2.36437	0.791795	0.04331	5.81395	IUA-MV	0.15332
K06207	typA, bipA; GTP-binding protein	0.488372	0.08	1.20262	0.395897	0.04175	6.10465	IUA-MV	0.15332
K06217	phoH, phoL; phosphate starvation-inducible protein PhoH and related proteins	0.488372	0.08	1.20262	0.395897	0.04175	6.10465	IUA-MV	0.15332
K06881	nrnA; bifunctional oligoribonuclease and PAP phosphatase NrnA [EC:3.1.3.7 3.1.13.3]	0.488372	0.08	1.20262	0.395897	0.04175	6.10465	IUA-MV	0.15332
K06889	K06889; uncharacterized protein	1.18605	0.2	3.13396	1.01015	0.04489	5.93023	IUA-MV	0.15558
K06890	K06890; uncharacterized protein	0.488372	0.08	1.20262	0.395897	0.04175	6.10465	IUA-MV	0.15332
K06901	pbuG; putative MFS transporter, AGZA family, xanthine/uracil permease	1	0.16	2.55417	0.791795	0.04332	6.25	IUA-MV	0.15332
K06925	tsaE; tRNA threonylcarbamoyladenosine biosynthesis protein TsaE	0.488372	0.08	1.20262	0.395897	0.04175	6.10465	IUA-MV	0.15332
K06942	ychF; ribosome-binding ATPase	0.488372	0.08	1.20262	0.395897	0.04175	6.10465	IUA-MV	0.15332
K06949	rsgA, engC; ribosome biogenesis GTPase / thiamine phosphate phosphatase [EC:3.6.1.- 3.1.3.100]	0.488372	0.08	1.20262	0.395897	0.04175	6.10465	IUA-MV	0.15332
K06950	K06950; uncharacterized protein	0.767442	0.12	2.02175	0.627271	0.04331	6.39535	IUA-MV	0.15332
K07024	SPP; sucrose-6-phosphatase [EC:3.1.3.24]	4.02326	0.68	10.638	3.37119	0.0418	5.91655	IUA-MV	0.15332
K07027	K07027; glycosyltransferase 2 family protein	0.488372	0.08	1.20262	0.395897	0.04175	6.10465	IUA-MV	0.15332
K07052	K07052; uncharacterized protein	0.627907	0.16	1.73237	0.888934	0.04906	3.92442	IUA-MV	0.16433
K07056	rsmI; 16S rRNA (cytidine1402-2'-O)-methyltransferase [EC:2.1.1.198]	0.488372	0.08	1.20262	0.395897	0.04175	6.10465	IUA-MV	0.15332
K07058	K07058; membrane protein	0.488372	0.08	1.20262	0.395897	0.04175	6.10465	IUA-MV	0.15332
K07106	murQ; N-acetylmuramic acid 6-phosphate etherase [EC:4.2.1.126]	0.27907	0	0.959305	0	0.02917	big	IUA-MV	0.15332
K07335	bmpA, bmpB, tmpC; basic membrane protein A and related proteins	0.581395	0.08	1.63638	0.565685	0.03173	7.26744	IUA-MV	0.15332
K07386	pepO; putative endopeptidase [EC:3.4.24.-]	0.906977	0.12	2.47669	0.627271	0.04256	7.55814	IUA-MV	0.15332
K07444	ypsC; putative N6-adenine-specific DNA methylase [EC:2.1.1.-]	0.488372	0.08	1.20262	0.395897	0.04175	6.10465	IUA-MV	0.15332
K07447	ruvX; putative holliday junction resolvase [EC:3.1.-.-]	0.488372	0.08	1.20262	0.395897	0.04175	6.10465	IUA-MV	0.15332
K07456	mutS2; DNA mismatch repair protein MutS2	0.488372	0.08	1.20262	0.395897	0.04175	6.10465	IUA-MV	0.15332
K07462	recJ; single-stranded-DNA-specific exonuclease [EC:3.1.-.-]	0.488372	0.08	1.20262	0.395897	0.04175	6.10465	IUA-MV	0.15332
K07478	ycaJ; putative ATPase	1	0.16	2.55417	0.791795	0.04332	6.25	IUA-MV	0.15332
K07507	mgtC; putative Mg2+ transporter-C (MgtC) family protein	0.627907	0.08	1.60391	0.395897	0.04175	7.84884	IUA-MV	0.15332
K07560	dtd, DTD1; D-tyrosyl-tRNA(Tyr) deacylase [EC:3.1.-.-]	0.488372	0.08	1.20262	0.395897	0.04175	6.10465	IUA-MV	0.15332
K07566	tsaC, rimN, SUA5; L-threonylcarbamoyladenylate synthase [EC:2.7.7.87]	0.488372	0.08	1.20262	0.395897	0.04175	6.10465	IUA-MV	0.15332
K08998	K08998; uncharacterized protein	0.488372	0.08	1.20262	0.395897	0.04175	6.10465	IUA-MV	0.15332
K09117	K09117; uncharacterized protein	0.488372	0.08	1.20262	0.395897	0.04175	6.10465	IUA-MV	0.15332
K09710	ybeB; ribosome-associated protein	0.488372	0.08	1.20262	0.395897	0.04175	6.10465	IUA-MV	0.15332
K09748	rimP; ribosome maturation factor RimP	0.488372	0.08	1.20262	0.395897	0.04175	6.10465	IUA-MV	0.15332
K09903	pyrH; uridylate kinase [EC:2.7.4.22]	0.488372	0.08	1.20262	0.395897	0.04175	6.10465	IUA-MV	0.15332
K10112	msmX, msmK, malK, sugC, ggtA, msiK; multiple sugar transport system ATP-binding protein	0.953488	0.08	2.55374	0.565685	0.02852	11.9186	IUA-MV	0.15332
K10773	NTH; endonuclease III [EC:4.2.99.18]	0.488372	0.08	1.20262	0.395897	0.04175	6.10465	IUA-MV	0.15332
K11069	potD; spermidine/putrescine transport system substrate-binding protein	0.44186	0.04	1.18125	0.282843	0.02852	11.0465	IUA-MV	0.15332
K11070	potC; spermidine/putrescine transport system permease protein	0.44186	0.04	1.18125	0.282843	0.02852	11.0465	IUA-MV	0.15332
K11071	potB; spermidine/putrescine transport system permease protein	0.44186	0.04	1.18125	0.282843	0.02852	11.0465	IUA-MV	0.15332
K11072	potA; spermidine/putrescine transport system ATP-binding protein [EC:3.6.3.31]	0.44186	0.04	1.18125	0.282843	0.02852	11.0465	IUA-MV	0.15332
K11749	rseP; regulator of sigma E protease [EC:3.4.24.-]	0.488372	0.08	1.20262	0.395897	0.04175	6.10465	IUA-MV	0.15332
K11753	ribF; riboflavin kinase / FMN adenylyltransferase [EC:2.7.1.26 2.7.7.2]	0.488372	0.08	1.20262	0.395897	0.04175	6.10465	IUA-MV	0.15332
K11754	folC; dihydrofolate synthase / folylpolyglutamate synthase [EC:6.3.2.12 6.3.2.17]	0.488372	0.08	1.20262	0.395897	0.04175	6.10465	IUA-MV	0.15332
K11991	tadA; tRNA(adenine34) deaminase [EC:3.5.4.33]	0.488372	0.08	1.20262	0.395897	0.04175	6.10465	IUA-MV	0.15332
K12410	npdA; NAD-dependent deacetylase [EC:3.5.1.-]	0.488372	0.08	1.20262	0.395897	0.04175	6.10465	IUA-MV	0.15332
K12573	rnr, vacB; ribonuclease R [EC:3.1.-.-]	0.488372	0.08	1.20262	0.395897	0.04175	6.10465	IUA-MV	0.15332
K13789	GGPS; geranylgeranyl diphosphate synthase, type II [EC:2.5.1.1 2.5.1.10 2.5.1.29]	0.488372	0.08	1.20262	0.395897	0.04175	6.10465	IUA-MV	0.15332
K13993	HSP20; HSP20 family protein	0.488372	0.08	1.20262	0.395897	0.04175	6.10465	IUA-MV	0.15332
K15634	gpmB; probable phosphoglycerate mutase [EC:5.4.2.12]	2.53488	0.44	6.61653	2.18679	0.04334	5.7611	IUA-MV	0.15332
K15770	cycB, ganO; arabinogalactan oligomer / maltooligosaccharide transport system substrate-binding protein	0.44186	0.04	1.18125	0.282843	0.02852	11.0465	IUA-MV	0.15332
K15771	ganP; arabinogalactan oligomer / maltooligosaccharide transport system permease protein	0.44186	0.04	1.18125	0.282843	0.02852	11.0465	IUA-MV	0.15332
K15772	ganQ; arabinogalactan oligomer / maltooligosaccharide transport system permease protein	0.44186	0.04	1.18125	0.282843	0.02852	11.0465	IUA-MV	0.15332
K17074	lysX2; putative lysine transport system permease protein	0.44186	0.04	1.18125	0.282843	0.02852	11.0465	IUA-MV	0.15332
K17076	K17076, lysY; putative lysine transport system ATP-binding protein [EC:3.6.3.-]	0.44186	0.04	1.18125	0.282843	0.02852	11.0465	IUA-MV	0.15332
K18682	rny; ribonucrease Y [EC:3.1.-.-]	0.488372	0.08	1.20262	0.395897	0.04175	6.10465	IUA-MV	0.15332
K18891	patA, rscA, lmrC, satA; ATP-binding cassette, subfamily B, multidrug efflux pump	0.44186	0.04	1.18125	0.282843	0.02852	11.0465	IUA-MV	0.15332
K18892	patB, rscB, lmrC, satB; ATP-binding cassette, subfamily B, multidrug efflux pump	0.44186	0.04	1.18125	0.282843	0.02852	11.0465	IUA-MV	0.15332
K19302	bcrC; undecaprenyl-diphosphatase [EC:3.6.1.27]	0.534884	0.08	1.29741	0.395897	0.04029	6.68605	IUA-MV	0.15332
