# Supplementary material for: Mycobiome Dysbiosis in Women with Intrauterine Adhesions
Source: Microbiol Spectr. 2022 Jun 22;10(4):e01324-22. doi: 10.1128/spectrum.01324-22 (PMC9431258; doi:10.1128/spectrum.01324-22)
Supplement: Supplemental file 8 — Table S7. Download spectrum.01324-22-s0008.xlsx, XLSX file, 0.01 MB [file spectrum.01324-22-s0008.xlsx]

## Sheet: Sheet1
Table S7. Differential pathways in MV samples between IUA and HS.
Pathway	Description	IUA-MV-Mean	HS-MV-Mean	IUA-MV-Sd	HS-MV-Sd	p-value	Fold-change	Enriched	qvalue
ANAGLYCOLYSIS-PWY	glycolysis III (from glucose)	0.521717	0.0847059	1.28355	0.419185	0.04176	6.15916	IUA-MV	0.19208
PEPTIDOGLYCANSYN-PWY	peptidoglycan biosynthesis I (meso-diaminopimelate containing)	0.511628	0.0865497	1.26286	0.428473	0.04491	5.91138	IUA-MV	0.19208
PHOSLIPSYN-PWY	superpathway of phospholipid biosynthesis I (bacteria)	0.537468	0.0888889	1.33001	0.439886	0.04331	6.04651	IUA-MV	0.19208
POLYISOPRENSYN-PWY	polyisoprenoid biosynthesis (E. coli)	0.488372	0.08	1.20262	0.395897	0.04175	6.10465	IUA-MV	0.19208
PWY-5100	pyruvate fermentation to acetate and lactate II	0.591748	0.101333	1.46513	0.502193	0.04573	5.83962	IUA-MV	0.19208
PWY-5667	CDP-diacylglycerol biosynthesis I	0.551495	0.0914286	1.36654	0.452454	0.04331	6.03198	IUA-MV	0.19208
PWY-6126	superpathway of adenosine nucleotides de novo biosynthesis II	0.559934	0.0897436	1.37981	0.444486	0.04032	6.23926	IUA-MV	0.19208
PWY-621	sucrose degradation III (sucrose invertase)	0.465116	0.04	1.24114	0.282843	0.02852	11.6279	IUA-MV	0.19208
PWY-6385	peptidoglycan biosynthesis III (mycobacteria)	0.511628	0.0865497	1.26286	0.428473	0.04491	5.91138	IUA-MV	0.19208
PWY-6386	UDP-N-acetylmuramoyl-pentapeptide biosynthesis II (lysine-containing)	0.488372	0.0836364	1.20262	0.4143	0.0441	5.83923	IUA-MV	0.19208
PWY-6387	UDP-N-acetylmuramoyl-pentapeptide biosynthesis I (meso-diaminopimelate containing)	0.517829	0.0883809	1.27896	0.437643	0.04491	5.85906	IUA-MV	0.19208
PWY-7208	superpathway of pyrimidine nucleobases salvage	0.658719	0.109804	1.63242	0.543619	0.04334	5.99905	IUA-MV	0.19208
PWY-7219	adenosine ribonucleotides de novo biosynthesis	0.55814	0.0914286	1.37442	0.452454	0.04175	6.10465	IUA-MV	0.19208
PWY-7220	adenosine deoxyribonucleotides de novo biosynthesis II	0.603987	0.088	1.52507	0.437358	0.04032	6.86349	IUA-MV	0.19208
PWY-7221	guanosine ribonucleotides de novo biosynthesis	0.551495	0.0914286	1.36654	0.452454	0.04331	6.03198	IUA-MV	0.19208
PWY-7222	guanosine deoxyribonucleotides de novo biosynthesis II	0.603987	0.088	1.52507	0.437358	0.04032	6.86349	IUA-MV	0.19208
PWY-7229	superpathway of adenosine nucleotides de novo biosynthesis I	0.57444	0.0916364	1.41629	0.454018	0.04032	6.2687	IUA-MV	0.19208
PWY0-1319	CDP-diacylglycerol biosynthesis II	0.551495	0.0914286	1.36654	0.452454	0.04331	6.03198	IUA-MV	0.19208
PWY4FS-7	phosphatidylglycerol biosynthesis I (plastidic)	0.528541	0.0872727	1.30679	0.431888	0.04331	6.0562	IUA-MV	0.19208
PWY4FS-8	phosphatidylglycerol biosynthesis II (non-plastidic)	0.528541	0.0872727	1.30679	0.431888	0.04331	6.0562	IUA-MV	0.19208
